# Supplementary material for: Metabolomics reveals changes in soil metabolic profiles during vegetation succession in karst area
Source: Front Microbiol. 2024 Jun 26;15:1337672. doi: 10.3389/fmicb.2024.1337672 (PMC11233535; doi:10.3389/fmicb.2024.1337672)
Supplement: Supplementary file 2 [file Table_1.XLSX]

## Sheet: Sheet1
name	GL1	GL2	GL3	GL4	GL5	GL6	GL7	GL8	GL9	BW1	BW2	BW3	BW4	BW5	BW6	BW7	BW8	BW9	SF1	SF2	SF3	SF4	SF5	SF6	SF7	SF8	SF9	PF1	PF2	PF3	PF4	PF5	PF6	PF7	PF8	PF9
N-Acetylglutamic acid	0.108794	0.131012	0.096754	0.0395837	0.041951	0.021471	0.0187723	0.0187556	0.0598259	0.346082	0.14297	0.172083	0.138457	0.0892899	0.0205286	0.0512969	0.0178813	0.0172078	0.0125746	0.0262207	0.0571844	0.013985	0.130014	0.0127853	0.0925075	0.0590531	0.142881	0.0279503	0.0219685	0.0234064	0.0536409	0.0138643	0.0245924	0.122523	0.136406	0.0394002
Valyl-Hydroxyproline	0.0829889	0.248193	0.0701455	0.111921	0.103438	0.123092	0.16301	0.0910119	0.16946	0.150541	0.0729172	0.128849	0.114072	0.108186	0.14035	0.118149	0.0862237	0.0938326	0.10048	0.109655	0.265301	0.218171	0.129307	0.131992	0.110211	0.089854	0.344393	0.108358	0.102414	0.0548365	0.154759	0.105625	0.124647	0.224984	0.0788703	0.242401
Triethyl citrate	0.0445496	0.0444782	0.0259002	0.0402275	0.0357431	0.0314924	0.0627975	0.030771	0.039037	0.0460147	0.0404472	0.0457901	0.036049	0.0380534	0.0363234	0.053398	0.0290838	0.0271485	0.0291732	0.0330722	0.0324612	0.0437391	0.0404642	0.0495885	0.0326584	0.0402314	0.0572302	0.0352646	0.0298157	0.0433359	0.0421658	0.0275605	0.0374508	0.0324751	0.0286592	0.0319887
S-Acetyl dihydroasparagusic acid	0.397124	0.328153	0.337548	0.326997	0.268647	0.243963	0.350214	0.420218	0.433739	0.194206	0.482459	0.364926	0.406024	0.144215	0.15592	0.245023	0.277525	0.252002	0.290779	0.410669	0.271977	0.196787	0.258446	0.179829	0.211744	0.327506	0.432479	0.0903453	0.195116	0.229683	0.188993	0.125092	0.130727	0.0222464	0.177591	0.0927537
Trimethylamine N-oxide	0.122177	0.123055	0.0815372	0.145059	0.14189	0.113767	0.111128	0.0991277	0.124315	0.158362	0.113875	0.230234	0.108889	0.0965354	0.163352	0.196181	0.0693143	0.0908898	0.0984538	0.100177	0.0843459	0.199642	0.140319	0.128699	0.121233	0.119262	0.226995	0.129097	0.0813028	0.160629	0.158922	0.0951588	0.121293	0.109909	0.123024	0.0967418
Eicosadienoic acid	0.0680104	0.065749	0.0365552	0.0660752	0.0472084	0.0533402	0.0545871	0.0499084	0.0628444	0.0605147	0.0576185	0.0833996	0.0537926	0.0610466	0.048924	0.0757878	0.0466899	0.0504922	0.0471248	0.0492297	0.0569583	0.0572522	0.0670692	0.0648154	0.0560364	0.0548446	0.0835583	0.0590988	0.0464212	0.0614487	0.0594428	0.0439377	0.0542947	0.0399014	0.043716	0.0410187
Cyclomorusin	8.33205e-05	8.44481e-05	5.05866e-05	8.08213e-05	6.86979e-05	6.60929e-05	7.26634e-05	6.51816e-05	7.86892e-05	8.25972e-05	0.00287463	9.49681e-05	0.00913647	0.000807378	0.00205631	9.30642e-05	0.00192619	0.0116257	5.72645e-05	6.58941e-05	0.00434314	0.00382826	8.0026e-05	0.000425264	0.00258818	0.0137411	0.00236713	0.0112189	0.00270528	0.65444	0.00100982	0.000724014	0.00927565	0.0266151	0.00102827	0.000607635
Cinnamyl formate	0.870984	1.01201	0.515156	0.812724	0.703548	0.663704	0.698475	0.640032	0.910923	0.878848	0.764159	1.05769	0.772721	0.735253	0.792228	1.0297	0.591981	0.593996	0.609321	0.656599	0.691348	0.720086	0.913587	0.977975	0.724534	0.875742	1.27167	0.726686	0.712116	1.01735	0.765993	0.570586	0.765986	0.699305	0.602734	0.613007
2-Ketobutyric acid	0.0346083	0.0217949	0.0326962	0.0318499	0.026519	0.0379236	0.0405473	0.0380733	0.033645	0.0288783	0.0359059	0.049527	0.0269514	0.0474531	0.0324797	0.028072	0.026772	0.030845	0.0327603	0.0304725	0.0296035	0.032459	0.0332019	0.0324059	0.0333214	0.0316213	0.0373499	0.0319115	0.0342554	0.0359631	0.0346559	0.0308283	0.0335701	0.0356805	0.025657	0.0326743
3-Hydroxycapric acid	0.0483519	0.051177	0.0480473	0.0497046	0.0330963	0.0523782	0.0506517	0.0509124	0.0489842	0.0789459	0.0497077	0.0509379	0.0513414	0.034725	0.0586913	0.0306272	0.0733184	0.0790771	0.0486806	0.0811405	0.0500657	0.0765595	0.052382	0.0699401	0.0534049	0.0486426	0.0538265	0.039282	0.0681926	0.0573561	0.0858521	0.0474727	0.0483987	0.0566667	0.049384	0.0299106
Eicosapentaenoic acid	0.000722361	0.000399279	0.000624929	0.000506821	0.000730957	0.00076959	0.000479045	0.000975571	0.000740177	0.00373843	0.000636506	0.00153145	0.00140475	0.000710847	0.000480191	0.0157918	0.0020134	0.0622501	0.00314857	0.000706155	0.00386334	0.00218399	0.00301506	0.00192628	0.000682761	0.000751603	0.000808786	0.000668075	0.000597947	0.000649825	0.000812706	0.000723889	0.000651681	0.000581008	0.000800849	0.000446344
Glyceraldehyde	0.0788058	0.142552	0.170696	0.10506	0.191023	0.0945224	0.075064	0.190151	0.0976789	0.0571636	0.121324	0.191415	0.0963128	0.200807	0.0982174	0.0743284	0.0904629	0.101117	0.121858	0.0905813	0.0519884	0.169732	0.08763	0.0636417	0.113113	0.0972894	0.184589	0.19045	0.0902871	0.102259	0.117967	0.111799	0.0920117	0.125	0.180689	0.175625
Glyoxylic acid	0.0498408	0.0474927	0.065691	0.080112	0.078784	0.0606853	0.0731209	0.0832837	0.0749545	0.0929726	0.0660797	0.0564348	0.0555406	0.0766314	0.0821045	0.0700855	0.0712785	0.0630817	0.0655352	0.0843329	0.0750774	0.0667797	0.0726007	0.067809	0.039471	0.125628	0.0698919	0.0753997	0.0688839	0.119992	0.0364676	0.0156856	0.0780583	0.0778162	0.0830484	0.0610271
Adenosine	0.93712	0.847973	0.814852	0.638659	0.661691	0.739496	0.667041	0.600806	0.83665	1.00681	0.837126	0.930852	1.11732	0.562393	0.980188	0.753445	0.871572	0.859477	0.805255	0.604951	0.739863	0.801091	0.881575	0.771319	0.6556	0.769541	0.908213	0.580317	0.526015	0.923243	0.676937	0.457665	0.726526	0.437547	0.631742	0.405214
(R)-N-Methylsalsolinol	0.875371	1.24036	0.419137	1.07082	1.18553	0.732156	0.801635	0.758804	1.12871	1.01692	0.875098	1.02309	0.6853	0.98388	0.955187	1.21513	0.953067	0.773479	0.770988	1.07506	0.855774	0.933047	0.852273	1.20938	0.822542	1.25457	1.77146	1.02001	0.656184	1.08415	0.745037	0.730599	0.894282	0.768533	0.447725	0.723823
Daidzin	0.271762	0.202201	0.129321	0.21216	0.2092	0.217927	0.279995	0.188994	0.230428	0.361229	0.23287	0.254697	0.223236	0.287091	0.394227	0.177635	0.328252	0.298606	0.249535	0.233008	0.297617	0.300839	0.322407	0.268914	0.192509	0.348734	0.1786	0.213772	0.206607	0.222452	0.132816	0.148059	0.171067	0.17754	0.209371	0.185223
N,N-Dimethylformamide	0.21486	0.237885	0.135638	0.174857	0.205377	0.115257	0.142958	0.111812	0.186005	0.274706	0.228664	0.245925	0.207189	0.128233	0.1789	0.272988	0.166539	0.148169	0.112291	0.148148	0.201904	0.211973	0.156151	0.254972	0.104872	0.165962	0.301951	0.186714	0.149425	0.226385	0.140718	0.109665	0.152653	0.141086	0.120747	0.147677
Safrole	25.7465	25.5846	14.8946	23.9525	20.7492	20.3057	21.3622	19.0133	23.3752	23.9372	22.8668	28.205	21.37	22.5129	21.263	27.6737	17.4273	17.5706	17.3278	19.4032	19.6338	21.2755	24.2102	27.0516	21.0039	23.1735	34.8635	21.2495	20.0453	28.541	22.3694	17.2606	21.5616	18.5371	16.687	17.3449
Betaine	4.17936	3.26846	1.51489	2.82696	2.07911	2.2409	2.41477	2.04443	2.43	2.71974	2.24685	2.81046	2.08437	2.40104	3.46436	4.41088	1.79958	1.81284	1.78952	2.30116	2.13454	3.37666	2.50486	2.67038	2.07245	2.30892	3.42472	2.63352	1.93917	3.11983	2.22978	1.75766	2.15655	2.47337	2.72728	2.81185
Choline	0.244393	0.339787	0.680306	0.265166	0.4947	0.327026	0.4546	0.325928	0.382159	0.430142	0.304985	0.336854	0.377227	0.18161	0.42818	0.274351	0.576962	0.350649	0.403337	0.236771	0.282998	1.14063	0.638106	0.300189	0.436217	0.4781	0.466422	0.374157	0.439928	1.04812	1.27795	0.442321	0.590628	0.303402	0.967866	0.301995
Methylparaben	0.00956461	0.0106027	0.0120091	0.0114663	0.0104437	0.010642	0.0128015	0.00767912	0.00965601	0.0119861	0.0100652	0.0103806	0.0108604	0.0118443	0.0158097	0.00838877	0.0120995	0.00970745	0.0122424	0.00865452	0.0093827	0.00974708	0.0102236	0.00867429	0.00929309	0.0129214	0.0103799	0.0129637	0.0132071	0.0153888	0.0121116	0.0157942	0.0109604	0.0114959	0.01661	0.0162839
LysoPC(20:2(11Z,14Z))	0.0446291	0.0433455	0.0188035	0.0368618	0.0337854	0.0327063	0.0446858	0.0281568	0.0445549	0.0408708	0.042955	0.0473537	0.0468074	0.0345659	0.0401584	0.0584026	0.0309224	0.0251885	0.0334079	0.0335603	0.0436021	0.0528673	0.0367939	0.04175	0.0337739	0.0333228	0.0521141	0.0277989	0.0389266	0.0541221	0.0393706	0.0346712	0.041218	0.0109735	0.026287	0.0261128
2-Pyrrolidineacetic acid	0.0832663	0.104427	0.0470745	0.0758891	0.0735511	0.0499905	0.115354	0.0438808	0.0900356	0.181262	0.0996386	0.222734	0.0680557	0.206048	0.174923	0.116049	0.0753266	0.155197	1.46706	0.0551924	0.0981142	0.224967	0.0939528	0.182235	0.0463259	0.409936	0.0913878	0.721962	0.0457887	0.0687976	0.0843838	0.0350078	0.0591046	0.0600189	0.0583649	0.0639466
Estrone glucuronide	0.780406	0.449662	0.506808	0.641646	0.550578	0.787339	0.801509	0.50037	0.684724	0.565279	0.868005	0.634878	0.722387	0.509128	0.63826	0.474382	0.792219	0.314512	0.529981	0.493519	0.632116	0.928845	0.556021	0.535286	0.642954	0.534648	0.587528	0.767245	0.405422	0.579119	0.818565	0.468453	0.65618	0.794141	0.666466	0.536017
Isopropenyl acetate	0.110406	0.0555194	0.0291845	0.0837106	0.042278	0.0527804	0.0617521	0.0552018	0.0751942	0.038741	0.222539	0.105139	0.0376365	0.0586699	0.0174649	0.0769323	0.0854656	0.0687064	0.0579906	0.0302331	0.046534	0.04774	0.0396988	0.0331887	0.0242552	0.0292447	0.309137	0.0790471	0.0388149	0.0789742	0.0761123	0.044475	0.096532	0.0421051	0.0416852	0.0487175
3,3,5-triiodo-L-thyronine-beta-D-glucuronoside	0.207	0.20814	0.198356	0.514084	0.320175	0.321154	0.492767	0.327591	0.284438	0.384038	0.16177	0.150992	0.239769	0.169701	0.162138	0.0902952	0.241882	0.32803	0.304402	0.14806	0.446811	0.31052	0.286	0.163172	0.253107	0.293512	0.115573	0.0879631	0.107487	0.236294	0.221797	0.137927	0.263542	0.0490336	0.699827	0.104269
Dihydro-4-mercapto-3(2H)-furanone	0.351274	0.298718	0.409708	0.382037	0.333538	0.205774	0.326732	0.330904	0.474123	0.226819	0.29125	0.315112	0.242735	0.0808883	0.135487	0.0783998	0.154906	0.161476	0.213947	0.182782	0.15851	0.283191	0.351185	0.155339	0.211668	0.403527	0.327417	0.107547	0.18409	0.233297	0.148603	0.100902	0.122221	0.0161698	0.169852	0.0696768
Vanillin	0.00641979	0.00738515	0.00974059	0.00900877	0.00768665	0.00777819	0.00794998	0.00694366	0.00724754	0.00829032	0.00944311	0.0108884	0.00906184	0.0108197	0.0116435	0.00933778	0.0095067	0.00785062	0.011368	0.00855015	0.00796832	0.010521	0.0195395	0.00785226	0.0092041	0.00955417	0.00876115	0.00959086	0.00751302	0.011733	0.00900498	0.00756451	0.00926854	0.00832324	0.010048	0.0095944
Porphobilinogen	0.0430382	0.0322637	0.0418633	0.0497044	0.0472891	0.0367878	0.0455519	0.0469596	0.0383559	0.0401545	0.0479732	0.0384589	0.0352922	0.038056	0.0520683	0.0436538	0.0396968	0.0373734	0.0390362	0.0376258	0.0436949	0.0353349	0.0473252	0.048208	0.0442162	0.0414225	0.0468702	0.0346066	0.0342397	0.042572	0.0499874	0.0408214	0.0470934	0.0563874	0.0350514	0.0398347
Pyrrolidine	0.055371	0.0676906	0.101079	0.0821522	0.0696573	0.0755275	0.0859707	0.0492704	0.0748521	0.0590759	0.0471786	0.0398027	0.0604797	0.0371174	0.0460246	0.0425256	0.0509945	0.08168	0.0578915	0.04358	0.0601541	0.0642501	0.076474	0.034219	0.0542418	0.0860406	0.0679672	0.0347719	0.0375839	0.0678418	0.0877224	0.036539	0.0726329	0.020721	0.106322	0.040142
Anofinic acid	0.281077	0.268158	0.152976	0.234571	0.20144	0.219529	0.235511	0.202517	0.264967	0.273296	0.230016	0.294539	0.206368	0.223881	0.241407	0.268225	0.179789	0.172262	0.189995	0.198974	0.19572	0.248994	0.247386	0.294043	0.233144	0.241483	0.340202	0.235654	0.191838	0.298629	0.258092	0.174865	0.225295	0.175246	0.171811	0.185795
L-Glutamic acid	0.0160771	0.0171404	0.0235615	0.0115623	0.0156517	0.0154748	0.0126865	0.00988167	0.00913211	0.0595169	0.0149446	0.0348029	0.0409191	0.0288435	0.0775664	0.034251	0.0371803	0.0626495	0.0327279	0.0243534	0.0348879	0.0326138	0.0234883	0.0170184	0.0187048	0.0251904	0.0140217	0.0114528	0.0133605	0.0166604	0.0711768	0.0183519	0.0269128	0.0056741	0.0290323	0.0166937
Rhein	0.112216	0.114719	0.0110685	0.09636	0.109943	0.110606	0.134993	0.110844	0.120144	0.130336	0.11517	0.125152	0.0904597	0.0748195	0.090565	0.0618625	0.0787062	0.0769947	0.179077	0.159574	0.10744	0.118152	0.1342	0.0970551	0.00270352	0.116374	0.107146	0.102683	0.11751	0.14048	0.13601	0.121546	0.114718	0.04435	0.102515	0.0612073
9-OxoODE	0.025279	0.0105865	0.0109669	0.0279105	0.0324688	0.029196	0.411654	0.0135087	0.0177646	0.0212532	0.0179105	0.0115957	0.0135931	0.024044	0.0340456	0.0151185	0.0144189	0.0123095	0.0118634	0.0144812	0.0200766	0.0098987	0.0266795	0.0103176	0.0263935	0.0178408	0.0109227	0.0136406	0.0102992	0.0114484	0.0526737	0.0125362	0.0151297	0.0123509	0.0449068	0.0110175
L-Phenylalanine	0.0959645	0.0856678	0.168781	0.14144	0.142351	0.137133	0.13599	0.0961583	0.120544	0.100875	0.0715701	0.0642054	0.101512	0.0443012	0.0693156	0.0737712	0.105496	0.129943	0.21124	0.0667244	0.124953	0.118065	0.126981	0.0744629	0.115086	0.137513	0.0855297	0.036197	0.0511788	0.104854	0.0993692	0.0567876	0.0945156	0.0209118	0.181224	0.0436485
N-Methylsalsolinol	0.46816	0.463041	0.250938	0.549829	1.88698	0.317271	0.298196	0.341947	0.475622	0.429258	0.296937	0.498997	0.389603	0.400097	0.340907	0.351055	0.319975	0.577992	0.323549	0.328295	0.35055	1.9564	0.405456	0.493017	0.359205	1.09106	0.530549	0.387903	0.0504445	1.62714	0.40482	0.297606	0.595064	1.09299	0.283007	0.24146
4-Dodecylbenzenesulfonic Acid	0.28672	0.330742	0.330389	0.308144	0.336586	0.305931	0.493139	0.66637	0.401658	0.386948	0.50469	0.446839	0.355516	0.324253	0.445695	0.297108	0.301311	0.296345	0.487386	0.525691	0.344286	0.285378	0.282967	0.346864	0.41962	0.409496	0.382792	0.318197	0.284361	0.42529	0.782997	0.284664	0.28179	1.05486	0.436666	0.249363
Glycocholic acid	0.0238094	0.0267334	0.0167588	0.0302716	0.0180409	0.0282368	0.0168011	0.0310614	0.0311316	0.024263	0.0243424	0.0245862	0.0295742	0.0284377	0.0290121	0.0264661	0.0283819	0.0259077	0.0269156	0.027276	0.0186143	0.0258773	0.0188006	0.0316559	0.0236386	0.0309809	0.0239672	0.0156372	0.0181498	0.0296215	0.0277662	0.018162	0.0308758	0.0265445	0.0304704	0.0274136
Prostaglandin D2	0.637823	0.503907	0.583818	0.59363	0.590489	0.638968	0.574599	0.609712	0.614321	0.640192	0.590419	0.79707	0.530822	0.623684	0.643981	0.55957	0.530203	0.684955	0.729588	0.809169	0.728836	0.573067	0.780811	0.587167	0.578249	0.598137	0.644457	0.873094	0.550546	0.571578	0.615479	0.621733	0.633699	0.776726	0.600506	0.567286
Di-2-furanylmethane	0.130273	0.127544	0.0790286	0.132484	0.108939	0.110096	0.113888	0.100235	0.128948	0.130673	0.13033	0.156003	0.107961	0.122115	0.119657	0.158929	0.0994164	0.0895234	0.0869976	0.114104	0.104844	0.1184	0.136387	0.137726	0.106419	0.116344	0.198178	0.117283	0.110398	0.150931	0.129984	0.0909013	0.114181	0.101365	0.0896599	0.0897379
Azelaic acid	0.0174559	0.018293	0.0238921	0.0304837	0.0373102	0.0171536	0.031018	0.0189381	0.0233354	0.0242374	0.0280354	0.0215941	0.0274967	0.016714	0.0377156	0.0213094	0.01961	0.0249779	0.0331177	0.0234286	0.0266277	0.0252285	0.0224194	0.0200849	0.0275619	0.0267153	0.0309162	0.0184124	0.0172453	0.0223466	0.0406574	0.0169283	0.0220544	0.0457101	0.0223456	0.0154994
Mandelic acid	0.0265047	0.0224702	0.0227571	0.0258461	0.0241119	0.0247073	0.0278785	0.0264734	0.0268792	0.0259341	0.0247863	0.0275284	0.0258	0.0281545	0.0280094	0.0212324	0.0207462	0.0215767	0.0290658	0.0230981	0.0222452	0.0214496	0.0304181	0.0261914	0.029941	0.0246584	0.0267009	0.0241822	0.0231495	0.0251709	0.0256558	0.0245649	0.0271994	0.0304906	0.0213252	0.0231297
N-Acetyl-2,6-diethylaniline	0.109055	0.226324	0.1212	0.297163	0.43134	0.284713	0.152989	0.244005	0.172048	0.0415635	0.0372694	0.0555697	0.0599751	0.0397847	0.0359127	0.0968685	0.0517957	0.14924	2.02736	0.0321502	0.0460069	4.06324	1.28345	2.07096	3.08344	2.14735	6.15943	2.13681	1.89318	2.12878	1.51593	1.17538	1.84637	0.443304	2.17487	1.04343
(R)-3-Hydroxybutyric acid	0.0308665	0.0321629	0.0283796	0.027664	0.0272084	0.0347236	0.0357721	0.0310998	0.0325116	0.0326459	0.0297155	0.0317445	0.0315278	0.0337265	0.0342125	0.028305	0.029537	0.0303074	0.030293	0.0272829	0.0313774	0.0263001	0.0329411	0.0302261	0.0300076	0.0305438	0.0335432	0.0301051	0.0292896	0.0336239	0.0291895	0.0314443	0.0305029	0.0353454	0.0310968	0.0250088
4-Amino-2-methylenebutanoic acid	0.133437	0.156783	0.136569	0.200472	0.1901	0.252313	0.152836	0.101257	0.147408	0.328167	0.166132	0.429478	0.159948	0.250877	1.39796	0.299349	0.190425	0.308625	0.477449	0.186047	0.241855	0.253633	0.321495	0.266478	0.203439	0.38746	0.180143	0.106979	0.155813	0.158642	0.119593	0.15188	0.153267	0.103591	0.253283	0.0875104
Galanal A	0.00814338	0.0201801	0.0232354	0.00643535	0.0061651	0.00516351	0.00741802	0.00498787	0.00628271	0.0133509	0.0685934	0.0632131	0.040285	0.00662523	0.0265348	0.0479799	0.790319	0.174906	0.00636483	0.00624436	0.0153783	0.00713398	0.00655241	0.0522296	0.0121148	0.0062433	0.0102084	0.0370522	0.00525337	0.0105629	0.00548949	0.00420841	0.00605149	0.00646461	0.0516974	0.00534245
Gingerol	0.449147	0.358385	0.173908	0.428322	0.403087	0.342201	0.496498	0.395793	0.459125	0.408541	0.355152	0.472185	0.273264	0.379511	0.344992	0.452355	0.325115	0.380476	0.377899	0.408751	0.433456	0.29017	0.347048	0.420471	0.499809	0.432818	0.412793	0.495764	0.281136	0.318204	0.502576	0.363849	0.438544	0.583475	0.32256	0.35997
Saringosterol 3-glucoside	0.0338645	0.079403	0.0989573	0.0597352	0.0533632	0.0545183	0.0591386	0.0443261	0.0377919	0.0753817	0.230184	0.0827261	0.149419	0.0937885	0.0894799	0.137287	0.133329	0.0870709	0.0640204	0.137922	0.200032	0.0493274	0.0400937	0.0313885	0.0340263	0.0304295	0.0435623	0.0343185	0.0305503	0.0409633	0.0303479	0.0177822	0.0283142	0.0989172	0.0211528	0.035622
Glycolic acid	0.522184	0.347613	0.460842	0.448699	0.52127	0.55828	0.355524	0.418344	0.562674	0.329133	0.475956	0.408352	0.501873	0.454163	0.520437	0.313217	0.432955	0.515641	0.589783	0.442395	0.368402	0.389523	0.40678	0.410768	0.489753	0.471678	0.54144	0.461332	0.427672	0.466882	0.644688	0.527948	0.440874	0.554845	0.468114	0.39351
8,15-DiHETE	0.569693	0.499294	0.729997	0.689	0.70058	0.830265	0.771282	0.72056	0.789914	0.612668	0.770109	0.638862	0.668771	0.527606	0.499127	0.311886	0.559869	0.518095	0.982224	0.659652	0.924238	0.555875	0.807344	0.728138	0.939368	0.707335	0.698778	1.03408	0.678086	0.949244	0.825097	0.838293	0.921116	0.662664	0.881981	0.570692
16-Hydroxy hexadecanoic acid	0.05535	0.0677069	0.0571312	0.0643763	0.0598812	0.0712683	0.0623794	0.0652984	0.0595273	0.0645652	0.0569738	0.058376	0.0618656	0.0685306	0.0795737	0.0538581	0.0606252	0.0521038	0.0614005	0.0573574	0.0616035	0.0550266	0.0582446	0.0548684	0.0577023	0.0614516	0.0573237	0.0735069	0.047882	0.0633288	0.0577661	0.0519527	0.0594012	0.0634277	0.0597462	0.0497804
Sucrose	1.13345	1.0706	1.33209	0.831156	0.827435	0.956898	0.995442	1.07571	1.34389	1.56925	1.18272	1.35386	1.25547	1.37392	3.45722	1.16479	1.49716	1.71762	1.60934	1.2662	1.39216	1.54283	1.45822	1.176	0.78967	1.65859	0.714988	0.821934	0.714698	0.774681	0.470269	0.521719	0.685815	0.642891	0.830474	0.539941
Stearoylethanolamide	0.155629	0.175885	0.116225	0.145977	0.148928	0.147439	0.173105	0.105292	0.167265	0.163552	0.159383	0.215465	0.129384	0.134283	0.144772	0.183271	0.143779	0.0819471	0.127916	0.103069	0.173463	0.229529	0.165742	0.183834	0.119421	0.181057	0.206529	0.373948	0.132462	0.167264	0.200368	0.108599	0.159969	0.166758	0.094761	0.109589
bicyclo-PGE2	0.00146263	0.00203756	0.00194639	0.0017698	0.00203851	0.00198412	0.00258957	0.0015057	0.00186808	0.0464733	0.00378816	0.0019158	0.00169721	0.00205772	0.00301016	0.0572632	0.127053	0.0525408	0.00239681	0.00146402	0.00295753	0.00983484	0.00249347	0.0019237	0.00135281	0.00243335	0.00170858	0.00274973	0.00146026	0.00331595	0.00208548	0.00175156	0.00167298	0.00197591	0.00425318	0.00192781
13-L-Hydroperoxylinoleic acid	0.0100425	0.0285087	0.00895633	0.0190068	0.0539721	0.0150823	0.0185111	0.0232863	0.0151692	0.255562	0.0760926	0.178389	0.162698	0.436221	1.00054	0.0624552	0.0377921	0.0664687	0.0762462	0.0415299	0.0391067	0.0182214	0.0236147	0.0186763	0.011396	0.0229248	0.0181206	0.0122214	0.00802005	0.0194481	0.0150002	0.0147307	0.0303045	0.010996	0.0240742	0.00899465
Sorbitol	0.0311194	0.0652089	0.0432999	0.0663959	0.106647	0.0174363	0.0903917	0.0333913	0.0254152	0.765641	0.228091	0.530711	0.359355	0.442016	2.80283	0.421542	0.349799	0.294072	0.186857	0.24741	0.144746	0.147505	0.185401	0.115474	0.0373452	0.215472	0.0573742	0.115201	0.0675912	0.813351	0.225518	0.0673678	0.0733894	0.0441197	0.0527687	0.104334
Docosapentaenoic acid (22n-3)	0.163272	0.266476	0.416382	0.262439	0.410699	0.320805	0.287171	0.452007	0.365104	0.226171	0.163976	0.0892028	0.276488	0.0700756	0.0877512	0.129691	0.37293	0.348607	0.315242	0.132451	0.18652	0.195581	0.335617	0.127325	0.286528	0.178687	0.180781	0.377084	0.255936	0.151982	0.211056	0.370291	0.322175	0.121912	0.382001	0.151411
(10E,12Z)-(9S)-9-Hydroperoxyoctadeca-10,12-dienoic acid	0.0399112	0.0512306	0.0233521	0.0382094	0.0341613	0.0346877	0.0365577	0.036992	0.0381181	0.0400936	0.0408441	0.046451	0.0434646	0.0824071	0.0642036	0.122293	0.0309174	0.0332482	0.0289721	0.0451539	0.0272761	0.040871	0.0406548	0.0507092	0.0342904	0.0435302	0.0773545	0.0316447	0.067939	0.0499136	0.0383511	0.0418321	0.0309181	0.0333793	0.0355156	0.0606501
L-trans-5-Hydroxy-2-piperidinecarboxylic acid	0.0126824	0.00667303	0.0189586	0.00767737	0.015538	0.0107087	0.00333743	0.00627706	0.0135154	0.257883	0.0387723	0.465127	0.0267453	0.0556044	0.166694	0.176979	0.0596797	0.0313992	0.273624	0.0240161	0.0694799	1.21584	0.350848	1.32818	0.0121341	0.0311785	0.0187259	0.0559621	0.00460779	0.0165464	0.0100823	0.0191391	0.0227861	0.04168	0.00691565	0.00940513
Methylpyrazine	0.265562	0.980838	0.190724	0.556994	0.624272	0.975576	0.405618	0.401311	0.477299	1.5657	0.609459	0.744294	0.461448	0.663747	0.833617	0.48214	0.297408	0.447391	0.619587	0.795488	0.273783	0.739318	0.231548	0.688497	0.390623	0.680234	0.67603	0.596913	0.466889	0.361476	0.649293	0.496136	0.511616	0.351784	0.425572	0.505287
Artonol C	0.00780537	0.010122	0.00620178	0.00624173	0.00380677	0.00626014	0.00607531	0.00633227	0.00665016	0.00646219	0.00642359	0.00620017	0.0967466	1.71894	2.06336	0.00689595	0.00426356	0.00357441	0.00296216	0.00503154	0.0382973	0.00390187	0.00578909	0.00822892	0.0123664	0.00489501	0.00841668	0.0052095	0.00618737	0.0195528	0.00466617	0.00412726	0.00391116	0.0043266	0.00534264	0.00322703
Thiolutin	0.133536	0.146031	0.285096	0.160227	0.130963	0.16953	0.118434	0.132388	0.123228	0.1608	0.14344	0.152024	0.121583	0.110683	0.137259	0.189775	0.123814	0.115687	0.203738	0.116651	0.121662	0.118125	0.141818	0.187456	0.0963733	0.135101	0.195684	0.124583	0.124742	0.160103	0.132248	0.125467	0.131011	0.121286	0.0868021	0.103738
Mammeigin	8.33205e-05	0.00297118	0.00168182	0.00177541	0.00202849	0.00059593	0.0014526	0.00156128	0.000723131	0.0509094	0.0122994	0.00144906	0.0108245	7.16941e-05	0.00256115	0.0598517	0.0434256	0.0154222	5.72645e-05	0.0138868	0.0423774	0.156023	0.00076312	0.00749398	0.00605699	0.0516564	0.00420215	0.0088865	0.0104943	0.00341249	0.00246966	0.00658678	0.00401981	0.00308037	0.00390029	0.00420779
Cudraflavone A	0.00198091	0.00126165	0.00381363	0.0469675	0.00373014	0.00151342	0.00469536	6.51816e-05	7.86892e-05	8.25972e-05	0.106922	9.49681e-05	9.48928	1.96657	3.3446	9.30642e-05	5.91612e-05	5.8432e-05	5.72645e-05	6.58941e-05	0.0329267	0.0146792	0.258189	0.0208416	0.0248928	0.0482222	0.0565574	0.0183003	0.0346945	0.491187	0.00677588	0.00403325	7.06176e-05	0.00532335	0.0525852	5.77203e-05
Octadecanamide	73.7435	47.794	31.2046	63.5863	76.2059	36.9532	80.6359	51.89	49.8031	97.5957	46.1537	81.3007	75.6686	74.7484	50.0503	108.934	28.2342	58.8606	53.592	49.0703	44.907	40.7446	84.7482	30.6823	40.1926	57.9059	120.273	38.7629	80.8301	49.2733	78.2589	72.4152	40.7106	50.5177	38.2805	42.8321
LysoPE(18:1(9Z)/0:0)	0.0225491	0.0333804	0.0542283	0.0289699	0.0401551	0.0479922	0.0350317	0.0365483	0.0283033	0.020469	0.0213677	0.0176966	0.0251976	0.0108613	0.00364254	0.0154257	0.022667	0.0244457	0.0385884	0.0198767	0.0206024	0.0278463	0.0291255	0.0196097	0.0465409	0.0260861	0.0265375	0.0566378	0.0407269	0.0313175	0.0458481	0.0539958	0.0680415	0.0114612	0.0649981	0.0314627
(E)-8-(3,6-Dimethyl-2-heptenyl)-4',5,7-trihydroxyflavanone	0.0814607	0.0938939	0.0611	0.0694345	0.0908032	0.0546714	0.17983	0.0626282	0.0954823	0.118574	0.0802684	0.143752	0.0546176	0.0690542	0.0777042	0.120006	0.0771606	0.0430231	0.0704873	0.0538261	0.158263	0.076513	0.082837	0.0554171	0.0504096	0.0708063	0.132766	0.107109	0.0866727	0.103088	0.101667	0.0399232	0.0614765	0.0724518	0.0566411	0.0601964
(4-Hydroxybenzoyl)choline	0.0533306	0.0539783	0.0244811	0.0453157	0.0410062	0.0391275	0.045272	0.0372695	0.0457411	0.0457398	0.0374188	0.0459556	0.0431667	0.0427246	0.0431733	0.04875	0.026367	0.0345307	0.0371821	0.0383971	0.0345162	0.0400384	0.0455953	0.0459001	0.0410889	0.034762	0.0691056	0.0550016	0.0397578	0.0535155	0.0460605	0.0340217	0.0309346	0.0287237	0.0366246	0.0372677
4-Methylbenzaldehyde	0.0957885	0.0679845	0.0428621	0.0704416	0.058539	0.0738532	0.0746847	0.0423974	0.0794815	0.0707958	0.0937153	0.101633	0.0703713	0.0571516	0.0727553	0.0711083	0.0567189	0.0286439	0.0469726	0.0479162	0.0579209	0.093731	0.0692771	0.0684082	0.0668388	0.0618998	0.0923421	0.0872902	0.0409244	0.080447	0.0893961	0.0365969	0.0700941	0.0619357	0.0568293	0.0507843
Ethylphosphate	0.0361807	0.0335867	0.0208008	0.0362917	0.0290371	0.0287428	0.0311777	0.0270714	0.035554	0.0385956	0.0332994	0.0406124	0.0288704	0.0312651	0.0306255	0.0389455	0.0264099	0.0242929	0.0246407	0.0273575	0.0280243	0.0299481	0.0342493	0.0355719	0.0284115	0.0318417	0.0493805	0.0323176	0.0272692	0.0372572	0.0316059	0.0226906	0.0279973	0.0260338	0.0239209	0.0240085
Guanine	0.0694892	0.0722407	0.0631236	0.186364	0.172082	0.170841	0.167557	0.0833709	0.127232	0.161909	0.0524321	0.0415392	0.0847109	0.0539776	0.0750049	0.10932	0.0686755	0.08192	0.0779856	0.0460192	0.119819	0.0667895	0.188368	0.0580327	0.157291	0.134706	0.0742975	0.0485746	0.0214811	0.109425	0.133017	0.101434	0.112678	0.0852954	0.252549	0.051678
Daidzein	0.171306	0.119914	0.204178	0.207489	0.337613	0.139419	7.43114	0.207276	0.156759	0.00148801	0.00113202	0.00111441	0.00108359	0.00132277	0.00118788	0.00115782	0.00168449	0.00169031	0.00105825	0.00115529	0.00247348	0.00501431	0.050768	0.00235755	0.377058	0.00491425	2.51315	0.0513164	0.0469181	0.00877472	0.0194677	0.00797387	0.00713358	0.00341343	0.0238455	0.00443632
Kojibiose	1.73823	1.68577	1.04598	1.29849	1.07051	1.14406	1.18288	1.17792	1.58562	2.26956	1.47911	2.15302	1.62709	1.67708	3.28193	1.74494	1.64952	1.6952	1.6744	1.38142	1.5816	2.00983	1.73246	1.80386	1.03016	2.0432	1.26908	0.986451	0.836389	1.23529	0.697951	0.57964	0.929295	0.873669	0.877584	0.685107
Ethylbenzene	0.260344	0.420356	0.232116	0.167227	0.103108	0.227788	0.0992247	0.0947547	0.144774	0.439904	0.290577	0.134171	0.226715	0.348801	0.0899743	0.295747	0.128646	0.0897258	0.0596101	0.0904641	0.237411	0.0881061	0.282533	0.0527087	0.275315	0.277765	0.384342	0.0891666	0.121604	0.149339	0.155276	0.0738309	0.0820435	0.362719	0.246381	0.143753
Arachidic acid	0.10077	0.0809394	0.0960312	0.0936477	0.128369	0.112588	0.109813	0.123371	0.119441	0.260061	0.0902875	0.111953	0.120497	0.102002	0.116191	0.108602	0.0847127	0.0790614	0.0765324	0.0773204	0.13279	0.05784	0.0799221	0.0623838	0.094303	0.102334	0.0476086	0.0529766	0.0369902	0.0379356	0.0532239	0.0871056	0.0711857	0.0450665	0.0726223	0.0335348
2-Hydroxyadipic acid	0.00836799	0.00956066	0.00699182	0.00651445	0.00624861	0.0104264	0.0106176	0.0078214	0.00892193	0.326283	0.00860006	0.00942143	0.00839863	0.0102269	0.427912	0.00731014	0.00623276	0.00815694	0.00878537	0.00691707	0.0071734	0.00846407	0.00869379	0.00721064	0.00871103	0.00729169	0.00888528	0.00895925	0.00650128	0.00777866	0.00912749	0.00680048	0.0068475	0.00922028	0.00729337	0.00757952
Dioscorine	0.0684041	0.0652174	0.0389753	0.0672036	0.0575952	0.0471406	0.0600813	0.0538148	0.068065	0.0681053	0.0798168	0.0820825	0.058633	0.0541372	0.0549669	0.0751716	0.0428025	0.0451046	0.0465162	0.0473062	0.051006	0.0580667	0.07093	0.0718456	0.0560324	0.0550099	0.104918	0.0521643	0.0478955	0.0648965	0.0567418	0.0412831	0.0570151	0.0472351	0.050518	0.0470145
4'-O-Methylkanzonol W	0.00211573	0.00302722	0.00588985	0.00738154	0.0190984	0.0132778	0.0309184	0.00738519	0.00678129	8.25972e-05	7.55216e-05	0.0580488	0.0890227	7.16941e-05	0.0282104	0.100331	0.00314126	0.0108912	0.00687318	0.0419308	0.0195914	0.00992797	0.124191	0.261931	0.0743582	1.34717	0.321905	0.0126468	0.0331795	99.0397	0.142566	0.0115391	0.00942646	0.0104372	0.165549	0.0282207
Ganoderic acid B	0.376688	0.381524	0.216421	0.3636	0.320692	0.291545	0.319817	0.297354	0.346789	0.343383	0.315985	0.408279	0.321584	0.309473	0.32407	0.401099	0.245689	0.23923	0.251769	0.302624	0.296231	0.3115	0.348273	0.405691	0.29726	0.343886	0.516947	0.324576	0.300856	0.419923	0.333254	0.271003	0.335748	0.286002	0.253758	0.271939
Oleamide	0.156638	0.201663	0.0426018	0.0824302	0.0889632	0.0515394	0.104233	0.0579989	0.0672612	0.117443	0.0724083	0.105326	0.104746	0.10484	0.106382	0.128538	0.0386657	0.0663164	0.0710086	0.0565024	0.0571524	0.102424	0.0928731	0.0520213	0.0512792	0.0567101	0.15237	0.0594635	0.0802908	0.0567055	0.0873705	0.0863595	0.0849394	0.0588339	0.0727475	0.0604229
Phenylacetaldehyde	0.026842	0.0271644	0.0146096	0.0165066	0.0182556	0.0163452	0.0282037	0.00801458	0.0203946	0.0275428	0.0229313	0.0330628	0.020596	0.0185583	0.0232435	0.0259449	0.0210209	0.0156736	0.0198192	0.00777179	0.0247981	0.0196984	0.0203737	0.0213911	0.00924579	0.0240591	0.0292505	0.0220201	0.0191795	0.0245015	0.0214772	0.0152332	0.0197798	0.0162711	0.0157527	0.0181277
Cyclomulberrin	8.33205e-05	8.44481e-05	0.00369824	8.08213e-05	6.86979e-05	0.000758489	7.26634e-05	6.51816e-05	7.86892e-05	0.0037871	0.00173623	9.49681e-05	0.0555004	0.00528687	0.892973	0.090429	0.00484123	0.0408269	5.72645e-05	0.00982	0.0139748	0.0195077	8.0026e-05	0.0393297	0.0250149	0.121044	0.00310805	0.0136189	0.00760819	0.286358	0.00219453	0.00305438	0.00903228	0.0508539	0.00435357	0.00113425
9,10-DHOME	0.0218646	0.145724	0.0187365	0.0363885	0.0436815	0.0421523	0.0378164	0.0352856	0.0334133	0.228496	0.103999	0.0559921	0.102873	0.161123	1.37233	0.0843899	0.0499173	0.0585589	0.0920606	0.0984954	0.0753918	0.0316244	0.0472064	0.0272068	0.0356602	0.0335838	0.0211988	0.0256304	0.0141816	0.0995401	0.0306912	0.0195628	0.025059	0.0186748	0.0378329	0.0147939
3',4',5',7,8-Pentamethoxyflavan	0.0129214	0.0185166	0.00574209	0.013717	0.00963957	0.00847752	0.0188486	0.00405751	0.0119708	0.0220172	0.00907347	0.0211208	0.0142871	0.0161813	0.0262357	0.0180171	0.0138316	0.0125745	0.081998	0.00444034	0.00600331	0.0138675	0.0142399	0.0160071	0.0067003	0.0176981	0.0147604	0.0152106	0.00570156	0.0178173	0.0143249	0.00845948	0.00451474	0.011549	0.0107039	0.0104081
Adrenosterone	0.00480002	0.00554147	0.00537042	0.00602603	0.00606939	0.00478652	0.00574897	0.00692713	0.0052497	0.00637197	0.0055914	0.00508217	0.00512616	0.00593142	0.00603048	0.00622477	0.00504743	0.00521948	0.00509221	0.00603946	0.00599213	0.00694558	0.00528498	0.00582251	0.00505298	0.00544664	0.00621248	0.00569425	0.00543087	0.00724341	0.0059998	0.00633362	0.00600697	0.00682123	0.00543555	0.00488971
Thymine	0.0232297	0.020054	0.0148202	0.0361376	0.0338669	0.0352813	0.0356286	0.0199343	0.0383595	0.0398606	0.0132151	0.0135609	0.0271225	0.0175571	0.0192222	0.0337933	0.0218307	0.0248288	0.0186278	0.0166946	0.0332278	0.0184333	0.0406827	0.0197436	0.0355519	0.022638	0.0251993	0.0118636	0.00886451	0.0293174	0.0219929	0.0158174	0.0213487	0.0219409	0.0332776	0.0105883
Mesalazine	0.0303314	0.0317271	0.0332967	0.0323021	0.0317842	0.0307559	0.0359556	0.0326485	0.0337799	0.0458537	0.0312101	0.0351556	0.0318567	0.0330003	0.0354236	0.0338561	0.0321066	0.0308798	0.032553	0.0301296	0.0327324	0.0346061	0.033476	0.0319763	0.029488	0.0328388	0.0344543	0.0318817	0.0304422	0.034353	0.0413773	0.030786	0.0330205	0.03352	0.03356	0.0285619
Isopropyl formate	0.0276304	0.0310221	0.0207665	0.0305321	0.0251948	0.0231819	0.0257678	0.0233015	0.0240259	0.0333197	0.0291884	0.0365083	0.0215456	0.0225038	0.0294066	0.0329046	0.0216505	0.0185712	0.0196078	0.0246168	0.0229586	0.0226687	0.0285428	0.0332679	0.0285941	0.0300552	0.0391899	0.0266026	0.0239898	0.0311104	0.0265444	0.0194175	0.0248773	0.0226746	0.020152	0.0207908
Sakuranetin	0.000536309	0.00124668	0.00238003	0.00030533	0.000665615	0.000139983	0.000254796	0.000567501	0.000294947	0.00319015	0.000973911	0.000613779	0.000915628	0.000490432	0.00463874	0.00123339	0.004948	0.00510269	0.000646939	0.000908685	0.000485695	0.000787065	0.000110719	0.000434708	0.000562785	0.0012554	7.76506e-05	0.000378148	0.000583145	0.000377427	0.000784127	0.000606074	0.00056262	0.00035318	0.000586627	0.000785985
Ercalcitriol	0.130233	0.149512	0.117489	0.176465	0.229562	0.100184	0.090877	0.0630567	0.0575675	0.125416	0.0963021	0.0548045	0.151354	0.0529347	0.0749427	0.0722129	0.0681026	0.0816954	0.0584298	0.130733	0.0605024	0.144781	0.0674124	0.0859704	0.0526754	0.0546902	0.077892	0.246434	0.069481	0.129098	0.0432931	0.0343339	0.0387609	0.0138033	0.095881	0.0363107
Pantothenol	0.0920833	0.0533999	0.0448702	0.0395522	0.0396909	0.0342594	0.0552899	0.0296236	0.0509236	0.0503515	0.11261	0.0625431	0.055741	0.0362355	0.0799933	0.058041	0.0454129	0.0371281	0.118026	0.065826	0.0438919	0.0467642	0.0955567	0.0507782	0.0387383	0.036849	0.0999544	0.065586	0.03714	0.0890989	0.0606027	0.0313328	0.0325804	0.0817882	0.0294995	0.0297458
1-Kestose	0.973336	1.1035	0.438026	0.860183	0.724088	0.776554	0.638845	0.782025	0.71568	0.777154	0.815826	0.875524	0.861818	0.769077	0.520494	0.986288	0.712901	0.503779	0.613847	0.677477	0.873133	0.599189	0.706185	1.14982	0.733304	0.702566	0.73838	0.718869	0.523619	0.710583	0.400128	0.415509	0.55361	0.64976	0.505415	0.423531
o-Vinylanisole	0.0159961	0.0105758	0.0109051	0.0143752	0.0357829	0.0129363	0.0397269	0.0059446	0.016324	0.0321	0.0158798	0.0168272	0.0303068	0.00944516	0.0129871	0.0329066	0.00941099	0.0196655	0.0245957	0.00729927	0.0150252	0.0170988	0.0364739	0.00684301	0.0151048	0.00739848	0.0439422	0.0141122	0.0107407	0.0106369	0.016533	0.0259128	0.0168749	0.0112053	0.00944819	0.0102666
Glycine	0.421637	0.450917	0.294779	0.166844	0.476475	0.336241	1.5679	0.289727	0.271778	0.265327	0.360842	0.519404	0.266915	0.341066	0.806948	0.333969	0.358778	0.27951	0.255934	0.215482	0.31856	0.409377	0.263886	0.509717	0.47272	0.260896	0.38512	0.251688	0.320815	0.445581	0.568605	0.293953	0.655399	0.402517	0.269045	0.51833
2'-Hydroxy-4,4',6'-trimethoxychalcone	0.000316647	0.000502309	0.000198182	0.000246406	6.86979e-05	0.000376841	0.000217307	0.000523236	0.000772386	8.25972e-05	0.000728838	0.00284522	0.00228181	0.000615339	0.0157853	9.30642e-05	5.91612e-05	0.000538645	0.21157	0.181782	0.232078	1.94173	0.0856965	1.43517	0.0431293	0.219549	0.0186287	0.0339194	0.000307706	0.012506	0.541142	0.0367922	0.0461927	0.0769223	0.00780557	0.0153046
Arachidonic acid	0.843419	1.14909	1.98537	1.37705	1.74457	2.22728	0.92768	1.4394	1.93254	0.989806	0.974217	1.00656	1.35219	0.563458	0.776784	0.528433	1.03092	1.20516	2.02141	0.997619	1.35858	1.5314	2.54475	1.20872	2.03075	1.47841	0.823083	1.18192	0.815225	1.69312	1.31143	1.29448	1.89377	0.539528	1.79203	0.528891
2-Methylbenzoic acid	0.0616687	0.059302	0.0655744	0.0593079	0.0626044	0.0594546	0.0744287	0.0649546	0.0519696	0.0620477	0.0617255	0.0660428	0.0554915	0.0693046	0.0713789	0.0583347	0.0640797	0.0575095	0.0794653	0.0581586	0.0701034	0.0512475	0.0557555	0.0586284	0.0574155	0.0595828	0.0654948	0.0510058	0.0554002	0.062705	0.0625969	0.0523386	0.0582716	0.0863609	0.0522399	0.0614597
LysoPC(18:1(9Z))	0.205576	0.260007	0.155208	0.251362	0.214689	0.583122	0.236176	0.183738	0.269001	0.327434	0.110309	0.190847	0.185455	0.197037	0.180505	0.20895	0.202104	0.270092	0.288436	0.246604	0.21882	0.276327	0.387402	0.307313	0.254555	0.218899	0.447968	0.797711	0.324608	0.749029	0.715942	0.324304	0.634069	0.241357	0.440225	0.359308
Protoanemonin	0.0729998	0.0957932	0.0405071	0.0689864	0.0580695	0.0566428	0.065276	0.0487687	0.0998916	0.143447	0.0700449	0.123905	0.0787311	0.0940927	0.0290403	0.0909285	0.0717863	0.0860071	0.085096	0.0178275	0.0774072	0.101114	0.114032	0.0852477	0.0509072	0.107368	0.0329753	0.0569216	0.032159	0.0475097	0.034769	0.0300418	0.0487195	0.0304545	0.0523171	0.0328759
Cholesterol sulfate	0.0469561	0.145769	0.109809	0.0947459	0.167171	0.14664	0.0828536	0.0690784	0.0723517	0.110126	0.0922824	0.0535037	0.0936904	0.0826082	0.0726835	0.0649287	0.122821	0.0993208	0.226048	0.163924	0.0941695	0.0932936	0.0725921	0.0837868	0.106514	0.119614	0.089432	0.604709	0.105921	0.0661678	0.130726	0.0694056	0.0780218	0.121676	0.115845	0.0606422
3-Phenoxybenzoic acid	0.0470181	0.0453576	0.0465565	0.0478312	0.0451992	0.0458507	0.0492199	0.0491057	0.0484071	0.0503447	0.0459786	0.0474003	0.0470177	0.0500426	0.0464871	0.0465162	0.0440257	0.0451839	0.043296	0.0486003	0.0476751	0.0445637	0.0448293	0.0469506	0.0447534	0.0451321	0.0495087	0.049632	0.0469284	0.050721	0.0471484	0.0456061	0.0464143	0.0512486	0.0455599	0.0432833
Bifurcose	0.0316037	0.0396045	0.017594	0.022025	0.0236167	0.0266174	0.0184589	0.0232651	0.0318874	0.0639633	0.0401408	0.0582307	0.0353799	0.0481629	0.0726688	0.0363753	0.0354529	0.0316419	0.0249478	0.0226397	0.0360455	0.0416005	0.033819	0.034379	0.0222021	0.0431883	0.0214766	0.0194927	0.0153986	0.0230075	0.0103053	0.0118017	0.021714	0.0282871	0.0208027	0.0159607
15-Deoxy-d-12,14-PGJ2	2.11787e-05	2.07315e-05	2.05299e-05	2.12351e-05	2.09599e-05	2.21287e-05	2.23422e-05	2.19124e-05	2.18908e-05	1.21829	0.00445878	0.000460371	2.13938e-05	2.35003e-05	2.29874e-05	0.652937	0.0456669	1.25792	2.12651e-05	2.20506e-05	2.10328e-05	1.96388e-05	2.19046e-05	2.11432e-05	2.12122e-05	2.12359e-05	2.22465e-05	2.18787e-05	2.07415e-05	2.26001e-05	2.12747e-05	2.06042e-05	2.08217e-05	2.35493e-05	2.07957e-05	1.93163e-05
Ucriol	0.0401355	0.0525494	0.0255334	0.0430829	0.110527	0.0321664	0.0377054	0.0336316	0.0933402	0.0385383	0.0431719	0.0449644	0.0344467	0.0302712	0.0353582	0.0417605	0.0310952	0.0239937	0.0258007	0.035498	0.0351828	0.0420329	0.0370963	0.0429659	0.0358129	0.0601255	0.0564049	0.0370854	0.0367993	0.0478054	0.0338602	0.0231233	0.101355	0.0678676	0.0337753	0.0303908
Artonin T	0.0116239	0.000695091	0.00151329	0.00275051	0.00528244	0.0090829	0.00940368	0.00168885	0.000591684	0.048347	0.0928254	0.030087	0.0593451	2.07063	0.0114969	0.0461802	0.382748	1.43527	0.00300181	0.0201429	0.00981753	0.0403685	0.0117847	0.0890005	0.0490749	0.3495	0.0118578	0.00328887	0.0173391	7.43901	0.00662783	0.00149213	0.0360625	0.0145423	0.0129597	0.00513283
(S)-10-Hydroxycamptothecin	7.25732	7.92669	3.37178	6.98644	4.74365	5.11418	5.70227	5.71366	8.82627	8.20715	6.19314	9.89595	6.12999	5.80768	9.90889	6.85651	4.70409	5.05513	5.12989	6.70194	6.57126	5.23778	8.23671	8.07268	4.46755	8.72976	7.46081	5.45016	4.62659	5.59624	2.819	3.09972	3.54459	3.8147	3.48224	3.41564
Octanoylglucuronide	0.174778	0.17193	0.107798	0.166636	0.143645	0.142667	0.160511	0.132882	0.165844	0.168542	0.159201	0.197471	0.145456	0.147925	0.166789	0.193302	0.128101	0.123448	0.117717	0.148369	0.139106	0.152422	0.162849	0.188318	0.136608	0.17684	0.236239	0.164167	0.148321	0.200691	0.155313	0.12059	0.15259	0.131505	0.120902	0.122261
Docosahexaenoic acid	0.0299552	0.0632505	0.107017	0.0561027	0.102833	0.0836271	0.052599	0.0776003	0.0666608	0.054595	0.0273875	0.0297255	0.0380346	0.00783878	0.00755786	0.0239814	0.115678	0.0557171	0.0826964	0.0361186	0.0309894	0.0349669	0.04483	0.0301408	0.0791865	0.0328776	0.0757715	0.173136	0.0756848	0.0583751	0.0799207	0.104219	0.0966794	0.0260933	0.134205	0.0432936
Pinocembrin	0.00549536	0.0048112	0.00525514	0.00597963	0.00667834	0.00455656	0.00551966	0.00641277	0.00552513	0.00713968	0.00614638	0.00600332	0.00663652	0.00593153	0.00696958	0.00552641	0.00565247	0.0169992	0.0103079	0.0173545	0.0290525	0.0256068	0.00760543	0.0501185	0.0121657	0.046904	0.00557296	0.00818669	0.00536207	0.00656551	0.0115901	0.0125535	0.00831942	0.0191883	0.196549	0.0352849
3-Methyl-2-oxovaleric acid	0.0393249	0.0220809	0.0176101	0.0239449	0.0176718	0.035826	0.0296383	0.0360276	0.0344154	0.0276795	0.0190338	0.046669	0.0160409	0.0351784	0.0439677	0.0257393	0.0280119	0.0206317	0.0270453	0.034736	0.0364106	0.0235512	0.0413408	0.0298409	0.040636	0.0306189	0.0357501	0.0327683	0.0335349	0.0405026	0.0273946	0.019911	0.0327526	0.0234274	0.0302859	0.0268296
Geranylacetone	0.681884	0.588129	0.470615	0.665953	0.45789	0.479312	0.610714	0.523879	0.600568	0.646359	0.544028	0.80072	0.597345	0.533119	0.575217	0.620943	0.516539	0.363278	0.458089	0.471437	0.597209	0.289305	0.457562	0.684264	0.490407	0.560529	0.844261	0.453451	0.523474	0.579069	0.51692	0.443942	0.638353	0.402776	0.436821	0.384739
Glyurallin B	0.00777386	0.0128016	0.00336097	0.00730392	0.00451056	0.0107669	0.0070889	0.00607967	0.0075988	0.0405556	0.0187712	0.0150612	0.533804	1.24955	0.879246	0.0142823	0.00484887	0.238625	0.0265486	0.00653815	0.0970622	0.223476	0.0147995	0.0171775	0.0651303	0.264073	0.0179995	0.110352	0.0635854	16.1382	0.0465592	0.16228	0.0673974	0.197439	0.22034	0.0855737
trans-Resveratrol 3,4'-disulfate	0.244429	0.259223	0.14835	0.254076	0.197849	0.18561	0.222853	0.183725	0.240446	0.240395	0.216133	0.302848	0.206189	0.212332	0.203071	0.260797	0.16614	0.172349	0.168901	0.190317	0.173998	0.221781	0.24321	0.237177	0.199938	0.219546	0.345644	0.198407	0.188781	0.247684	0.222192	0.167696	0.200102	0.174099	0.176086	0.177475
Setariol	0.014941	0.0866495	0.0243239	0.0476564	0.0202979	0.0114684	0.0455475	0.0303704	0.0267243	0.115585	0.0501406	0.0773543	0.0120233	0.0421202	0.0635072	0.0626859	0.0307646	0.0320782	0.0540856	0.0202539	0.0135304	0.0126868	0.0246323	0.100154	0.0447338	0.0257006	0.0839951	0.0171904	0.032375	0.0184481	0.0416523	0.0126403	0.0571273	0.00858947	0.0797985	0.0160014
D-Glucuronolactone	1.66437	1.42342	1.19014	1.54831	1.64859	1.58489	1.63876	1.55939	1.58098	1.57407	1.53435	1.61036	1.6155	1.68098	2.1413	0.833478	1.45197	1.77448	1.59023	1.47191	1.21536	1.42413	1.72195	1.23241	1.54914	2.0663	1.6626	1.61371	1.48143	1.92591	1.89002	1.35497	1.33541	1.41148	1.4985	1.51681
Fragransin B2	0.302512	0.365456	0.158214	0.243587	0.382732	0.207077	0.557875	0.241269	0.322609	0.489866	0.27494	0.544395	0.241922	0.188067	0.29802	0.358669	0.429945	0.121177	0.221895	0.214041	0.362751	0.313901	0.23833	0.196727	0.192067	0.26139	0.318631	0.418051	0.150244	0.43627	0.380277	0.136667	0.223693	0.237157	0.159625	0.152685
(R)-lipoic acid	0.0673807	0.0603155	0.070207	0.0743556	0.07609	0.0633734	0.0771193	0.0763349	0.0684251	0.0829459	0.0656068	0.0703037	0.0525034	0.0639865	0.0644327	0.0650104	0.0705897	0.0669268	0.064693	0.0747212	0.07031	0.0844831	0.0641447	0.0751891	0.0915593	0.0687441	0.0719279	0.0799124	0.0865012	0.0964706	0.213747	0.0745448	0.0653375	0.0804515	0.157526	0.0532499
Capsidiol	0.00538989	0.0127472	0.00569015	0.0110383	0.0106199	0.00872148	0.00970546	0.00706812	0.00961034	0.0413405	0.0056976	0.0753531	0.0186808	0.0103844	0.016325	0.0453824	0.0592114	0.0275649	0.0294467	0.0133272	0.0564714	0.0330244	0.014788	0.0214553	0.0171948	0.0149312	0.0231188	0.0285133	0.0111025	0.184684	0.0103033	0.00878848	0.01629	0.0168204	0.0143095	0.013135
xi-2,3-Dihydro-3,5-dihydroxy-6-methyl-4H-pyran-4-one	0.0973009	0.100959	0.0545066	0.0908588	0.0798997	0.0772039	0.0894481	0.0810447	0.0894881	0.0946804	0.0982665	0.106353	0.084741	0.0812196	0.0801223	0.106411	0.0671471	0.0670685	0.0632403	0.0803234	0.0765333	0.0898288	0.0896664	0.105029	0.0869141	0.0942391	0.139055	0.0894458	0.0724589	0.110373	0.091217	0.0679995	0.083601	0.0709131	0.0646984	0.0717312
Isocycloheterophyllin	8.33205e-05	8.44481e-05	5.05866e-05	8.08213e-05	6.86979e-05	6.60929e-05	7.26634e-05	6.51816e-05	7.86892e-05	8.25972e-05	7.55216e-05	9.49681e-05	0.143948	0.522949	1.37492	9.30642e-05	5.91612e-05	0.00400084	0.0542505	6.58941e-05	0.0439913	0.0028514	8.0026e-05	0.00127524	0.00933147	0.00123887	0.000113358	7.17558e-05	0.00211028	0.0223956	7.33092e-05	5.62622e-05	7.06176e-05	0.00379071	5.7556e-05	5.77203e-05
3-Methylbutyrolactone	0.0335202	0.034582	0.0202449	0.0350325	0.0317004	0.0286593	0.0334832	0.0308221	0.0405823	0.0404316	0.0349966	0.0468024	0.0308083	0.0356991	0.0335341	0.044603	0.0301787	0.0243818	0.0250844	0.0302279	0.0317847	0.0343679	0.0365127	0.0421714	0.0309706	0.0363115	0.0494499	0.0322229	0.0303906	0.0417432	0.0304818	0.0256361	0.0308522	0.0261148	0.0273478	0.0251881
2,4-Dimethyl-1,3-dioxolane	0.0246463	0.0234729	0.0145301	0.0163405	0.0168483	0.0190607	0.016362	0.0141644	0.0213487	0.0180846	0.0189713	0.0180221	0.0194226	0.0225082	0.0187054	0.0297565	0.0131624	0.01601	0.0152584	0.0155004	0.0157896	0.0157668	0.0224191	0.0238819	0.0188483	0.0192512	0.0259434	0.017672	0.0161601	0.0263615	0.017621	0.0147512	0.0170827	0.0113928	0.014625	0.0174389
2-Propylphenol	0.0419622	0.0343786	0.0159573	0.0378714	0.0520363	0.0354326	0.0594589	0.0321823	0.0507444	0.0418257	0.0220343	0.0574271	0.0311457	0.0295108	0.0316084	0.0584628	0.0115577	0.0140898	0.0226749	0.0188054	0.0267898	0.0312167	0.0448031	0.0296581	0.039275	0.0449639	0.0738232	0.0414886	0.03753	0.0228583	0.0310509	0.0240035	0.0236929	0.0255125	0.0303316	0.0446396
O-Methylcorypalline	0.266721	0.267472	0.147039	0.262492	0.214023	0.275844	0.235517	0.201006	0.243578	0.270519	0.232796	0.308635	0.221264	0.227739	0.234218	0.293313	0.177419	0.177431	0.16716	0.215311	0.198511	0.220791	0.245399	0.265597	0.198693	0.235474	0.370197	0.233742	0.211074	0.287631	0.233678	0.17443	0.224252	0.191915	0.171864	0.183881
Cycloartomunoxanthone	0.00114572	8.44481e-05	0.000844853	0.00566336	0.00809186	0.00300509	0.00547115	0.00218821	0.000909493	0.00868674	0.0564687	0.00371734	0.0222127	0.274728	0.0205456	0.0900777	0.144211	0.925476	0.00177935	0.0293305	0.00998943	0.00736906	0.00137439	0.147375	0.00469328	0.532272	0.0068373	0.00255432	0.0192548	36.273	0.000311457	0.00300112	0.00608425	0.00948531	0.00708094	0.000671119
2,5-Diisopropyl-4-methylphenol	0.0816073	0.0833231	0.0469619	0.0871967	0.0522826	0.0331437	0.0717409	0.0713027	0.0557895	0.0845553	0.0970603	0.124192	0.056553	0.0775512	0.0919917	0.107104	0.0678541	0.0537448	0.0406081	0.0663643	0.051541	0.0373165	0.051225	0.0862499	0.0490391	0.056148	0.0926627	0.0413089	0.0571981	0.0475527	0.0587989	0.0389079	0.0649513	0.0581788	0.0723773	0.0408877
4-Chloro-3,5-dimethoxybenzyl alcohol	0.0973834	0.0919599	0.0689724	0.088246	0.081181	0.222532	0.0848491	0.14443	0.0921771	0.0836783	0.083563	0.105755	0.0864736	0.0837805	0.0864839	0.0917906	0.0714851	0.0704277	0.0760993	0.0794406	0.107773	0.0819735	0.138065	0.0953113	0.085155	0.316425	0.112838	0.0900662	0.0801272	0.0887454	0.118486	0.0689938	0.0799	0.0699618	0.0709362	0.0781773
Dibutyl phthalate	0.00731526	0.00777958	0.00697919	0.0066807	0.00619192	0.00640389	0.00815751	0.00710993	0.00655659	0.00474029	0.00718258	0.00601583	0.00706806	0.00818731	0.00994369	0.00864066	0.00770139	0.00587526	0.00470798	0.00812655	0.00771222	0.0067582	0.00782839	0.00626629	0.00647891	0.00856709	0.00782184	0.0042652	0.00683769	0.0079601	0.0049334	0.00655968	0.00727595	0.00811814	0.00763832	0.00765714
PE(18:2(9Z,12Z)/15:0)	0.0472949	0.0267966	0.00817628	0.0150915	0.0115975	0.0295425	0.0276841	0.00532549	0.021729	0.00673312	0.0259892	0.0501272	0.0134885	0.034687	0.0188703	0.0365458	0.00972216	0.0168865	0.0231139	0.0202768	0.04067	0.021761	0.0364377	0.0955536	0.0402827	0.0520809	0.0455765	0.0400363	0.00678927	0.0129017	0.0130989	0.00872179	0.00454445	0.0133964	0.0247634	0.0184784
5,7-Dihydroxy-4'-methoxy-8-methylisoflavanone	8.33205e-05	0.000411352	0.000343405	8.08213e-05	0.000418523	0.000700189	0.00115107	6.51816e-05	7.86892e-05	0.00715357	7.55216e-05	9.49681e-05	7.10122e-05	7.16941e-05	7.34116e-05	0.000565921	5.91612e-05	0.000456227	0.0563543	0.0688025	0.0627074	0.240462	0.0184403	0.266804	6.70311e-05	0.0429553	0.000522309	0.00372625	6.55904e-05	9.04573e-05	0.248118	0.00696888	0.00701345	0.01589	5.7556e-05	5.77203e-05
Arecaidine	0.0108775	0.0148937	0.00855754	0.0114725	0.0101762	0.00847133	0.00738559	0.00872389	0.0135979	0.0140118	0.0134722	0.0157977	0.012526	0.0102221	0.0156154	0.0205526	0.00752669	0.00633636	0.881324	0.0122478	0.00982024	0.0106549	0.00892378	0.0141336	0.00941272	0.00939187	0.0181385	0.0114765	0.00960931	0.0128926	0.0133574	0.007754	0.0107531	0.0109576	0.00935841	0.00919013
1,4,9-Cadinatriene	0.0246758	0.040218	0.0102082	0.0156824	0.0220432	0.0205895	0.00664692	0.0194378	0.0210432	0.0928148	0.0772485	0.0675437	0.0612728	0.0315546	0.0346622	0.108231	0.0893255	0.134597	0.0326744	0.0366795	0.0292	0.027677	0.0280529	0.0285212	0.0302504	0.0627958	0.0692262	0.0628157	0.0480559	0.0709646	0.0385094	0.0386747	0.042954	0.00657354	0.0352684	0.0212229
2-acetyl-1-alkyl-sn-glycero-3-phosphocholine	0.35059	0.269987	0.102162	0.303224	0.21364	0.106682	0.320597	0.172839	0.362624	0.126563	0.172505	0.171568	0.062844	0.0779384	0.0966564	0.161796	0.139152	0.0935374	0.178478	0.1354	0.211786	0.272322	0.390343	0.680413	0.297504	0.233142	0.5292	0.168625	0.501401	0.232092	0.358004	0.246386	0.419754	0.115528	0.394038	0.182867
(9S,10E,12Z,15Z)-9-Hydroxy-10,12,15-octadecatrienoic acid	0.0560355	0.072851	0.0419239	0.0714331	0.172068	0.0688384	0.334661	0.0472284	0.0667441	0.556231	0.178876	0.207071	0.130112	0.182015	0.687223	0.206521	0.225235	0.117038	0.0820079	0.122156	0.189359	0.253858	0.456159	0.134941	0.0815454	0.122432	0.129757	0.0850091	0.0309881	0.604241	0.119705	0.0494593	0.121234	0.0301202	0.111795	0.0375821
Lauroyl diethanolamide	0.225151	0.154424	0.209792	0.16521	0.166413	0.134327	0.129324	0.042669	0.131712	0.154152	0.244194	0.142082	0.0932232	0.257416	0.149705	0.350929	0.222514	0.130798	0.117218	0.0438818	0.151004	0.167026	0.124419	0.203626	0.0496975	0.0950352	0.155968	0.282468	0.120361	0.198725	0.290654	0.0636117	0.0889443	0.095851	0.0868048	0.263052
2-Phenylpropionate	0.0121276	0.0116085	0.013189	0.0111525	0.0119763	0.0133996	0.0139525	0.0128062	0.0104552	0.0138179	0.0111276	0.0134273	0.0107297	0.0135343	0.0138646	0.0125783	0.0123468	0.0122659	0.0161134	0.0112165	0.0145539	0.00943614	0.0123943	0.0106708	0.0102855	0.0121863	0.0118248	0.0389419	0.0252293	0.0130058	0.0126247	0.0107994	0.0110732	0.0165771	0.0116379	0.0126696
Cytosine	0.0521947	0.0365036	0.0307447	0.0946248	0.0913093	0.0907308	0.0834033	0.0384866	0.0860922	0.0993233	0.0224806	0.0272506	0.040752	0.0252683	0.0393985	0.0660557	0.0470162	0.0542128	0.0308198	0.0256678	0.053897	0.0399927	0.100606	0.0289042	0.0782355	0.0519619	0.0355364	0.0291066	0.0130503	0.0595573	0.0634831	0.0441037	0.0591512	0.0459502	0.102118	0.0287747
beta-Lactose	0.0065948	0.00687584	0.00682629	0.00552964	0.00689081	0.00576387	0.00792416	0.00298824	0.00749728	0.00743271	0.00757647	0.00752947	0.00610307	0.00710217	0.0081914	0.00673587	0.00677049	0.00448176	0.00779316	0.00239787	0.0051947	0.00601771	0.00753356	0.00644494	0.00247502	0.0065848	0.00727476	0.0072648	0.00614035	0.00709543	0.00770649	0.00591577	0.0063217	0.0093221	0.00554187	0.00698083
all-trans-Retinoic acid	0.0038375	0.00466025	0.00190144	0.00340963	0.0061285	0.00284577	0.00415644	0.00315465	0.0032971	0.228659	0.00927781	0.00441016	0.00303378	0.00341026	0.0333474	0.137795	1.63203	0.453788	0.00286311	0.00393247	0.00349178	0.00399819	0.00302449	0.00539127	0.00405898	0.00454769	0.00495363	0.00709482	0.00436692	0.00226638	0.00435115	0.00370563	0.00516381	0.00315452	0.00327166	0.00358636
Kanzonol Z	0.00317303	0.0145096	0.00368524	0.00680873	0.00631467	0.00584446	0.00732574	0.00337929	0.00285685	0.0143078	0.245148	0.709868	0.0866452	0.0561747	0.109947	0.097715	0.889628	0.842497	0.00165386	0.00718746	0.168899	1.92201	0.060171	0.0105799	0.266194	0.535941	0.0934788	0.685382	0.280985	1.70612	0.0095606	0.898852	0.0763031	0.401426	0.559306	0.242882
Nervonyl carnitine	0.87941	0.733025	0.423458	0.68896	0.567613	0.561404	0.605599	0.543183	0.604303	0.704264	0.636511	0.787939	0.617996	0.6071	0.617165	0.754398	0.487135	0.658748	0.486903	0.533325	0.615313	0.580723	0.517481	0.601336	0.467398	1.26609	0.932084	0.587301	0.47378	0.806447	0.614477	0.509607	0.919293	0.507168	0.493796	0.485983
Isobutyryl-L-carnitine	0.00175284	0.00529779	0.00415992	0.00937792	0.054441	0.0297385	0.00783491	0.00111946	0.0160364	0.213981	0.159871	0.370524	0.0534264	0.0812411	0.144412	0.0401464	0.0809173	0.0380832	0.124119	0.0878869	0.0343205	0.0675417	0.0566154	0.0651468	0.00707424	0.157177	0.0103176	0.00289475	0.00271848	0.0489592	0.00643382	0.00368629	0.0119209	0.00105456	0.0058492	0.0035377
3-Oxo-4,6-choladienoic acid	0.0241577	0.0230306	0.0169462	0.0241965	0.0204972	0.0153875	0.023063	0.0199507	0.0238611	0.0210844	0.0274687	0.0314418	0.0191315	0.0195276	0.0256301	0.0287081	0.0195262	0.0161244	0.0154744	0.0217252	0.0332828	0.0218806	0.022894	0.0245069	0.0173963	0.0262239	0.032497	0.0238208	0.0237103	0.0322542	0.0214245	0.0159565	0.0260586	0.0176914	0.0168848	0.0196277
2',4-Dihydroxy-4',6'-dimethoxy-3'-prenylchalcone	0.261019	0.169355	0.10366	0.209903	0.155605	0.186027	0.201851	0.113216	0.199356	0.188832	0.25364	0.251208	0.196366	0.141775	0.175585	0.193032	0.169493	0.0738501	0.115952	0.122147	0.177051	0.2701	0.180333	0.189432	0.185695	0.166349	0.260519	0.212407	0.116384	0.195674	0.227478	0.114716	0.19204	0.175621	0.151641	0.142945
Hypogeic acid	0.150451	0.100235	0.111629	0.111479	0.142194	0.160507	0.114167	0.114789	0.113952	0.113428	0.126836	0.109039	0.116458	0.0975444	0.0856853	0.105707	0.100188	0.109473	0.110844	0.0938075	0.110919	0.0712573	0.105949	0.0960614	0.102701	0.103969	0.0981902	0.107783	0.101722	0.111798	0.101741	0.114959	0.122382	0.142269	0.11319	0.10137
p-Toluenesulfonic acid	0.00876281	0.014018	0.00735471	0.00604464	0.00641263	0.00643432	0.009759	0.00954762	0.00682335	0.0073014	0.00923201	0.00870336	0.00902614	0.00716947	0.00914044	0.00781739	0.011652	0.00599904	0.00885217	0.00678238	0.00911811	0.010811	0.00763172	0.00767871	0.00532093	0.00749435	0.00690158	0.00873788	0.00698726	0.0114516	0.0101908	0.00604944	0.00698548	0.00936746	0.00797227	0.00601571
2-Ethylfuran	0.0259737	0.0307555	0.0168309	0.0182525	0.0241498	0.0202258	0.0316186	0.00968957	0.0227207	0.0292832	0.0289733	0.0367902	0.0234772	0.025687	0.0324027	0.0307639	0.0245282	0.0173117	0.0263698	0.00934847	0.0252378	0.0213722	0.0240378	0.0288544	0.00963598	0.0235244	0.0397733	0.0285074	0.0198599	0.0302495	0.0267379	0.0169345	0.0244514	0.0194996	0.0181713	0.0206346
Phenylethylamine	0.00567863	0.0111249	0.033257	0.00947187	0.0394441	0.0122721	0.0229556	0.00812328	0.00726115	0.0131277	0.00885184	0.00689261	0.00718849	0.00513793	0.00948467	0.00706804	0.024384	0.0143312	0.0343953	0.00976364	0.0323973	0.0651833	0.0133014	0.00955416	0.00640578	0.0101023	0.0057906	0.00729266	0.00668535	0.0176371	0.0457953	0.00461277	0.00828385	0.00383267	0.0235963	0.00943984
Prostaglandin D1	0.00806492	0.00675418	0.00810739	0.00761912	0.00793554	0.00895934	0.00772873	0.00847092	0.00702342	0.00807973	0.00687011	0.0054571	0.00729386	0.00844331	0.00923515	0.00746802	0.00792076	0.00685074	0.00688219	0.00617427	0.00744592	0.00705934	0.00693736	0.00670384	0.00706139	0.00767872	0.00716624	0.013021	0.00624477	0.00601459	0.00839167	0.00608254	0.00856339	0.00850606	0.00826391	0.00671639
Isopropyl propionate	0.0646585	0.0630875	0.0372145	0.0501248	0.0424542	0.0575964	0.0445771	0.0400717	0.065681	0.0601225	0.0475409	0.0623941	0.054704	0.0595048	0.0599203	0.0708188	0.0395331	0.0406464	0.0409781	0.0464903	0.0461996	0.0497364	0.0662675	0.0656807	0.0558408	0.0560341	0.0709018	0.0533855	0.0425639	0.0626452	0.0414818	0.0409204	0.0504204	0.0352659	0.0435977	0.0529577
Maltotriose	0.101046	0.111506	0.110329	0.085005	0.0905212	0.0949491	0.0952536	0.0898575	0.111665	0.15841	0.0937845	0.109334	0.13524	0.13912	0.249136	0.100709	0.13531	0.140969	0.139273	0.104165	0.144792	0.141487	0.127126	0.109314	0.0934206	0.145984	0.0527941	0.072809	0.0583612	0.0915456	0.049201	0.0546484	0.0692009	0.075157	0.0974489	0.0534777
Carnosic acid	0.000220158	0.000172327	0.000414969	0.000732739	0.000544569	0.000100809	0.000259274	0.00078291	0.000317297	0.0625546	0.00108037	0.00039022	0.000648253	0.000318838	0.0028135	0.0195972	0.264687	0.102833	0.000329554	0.000411806	0.000273564	0.00014911	0.000374414	0.000491557	0.000502176	0.000466824	0.000653959	0.000236649	0.000402762	0.000670397	0.00063253	0.000576199	0.000572696	7.89494e-05	0.000882813	0.000307861
Dimethylbenzimidazole	0.11086	0.115173	0.108358	0.107905	0.107185	0.11097	0.115588	0.107372	0.108351	0.122609	0.116813	0.102906	0.107764	0.121053	0.134233	0.110254	0.10739	0.101302	0.110944	0.104192	0.111879	0.100869	0.106735	0.115344	0.109333	0.113809	0.107893	0.113731	0.10541	0.121433	0.114057	0.115267	0.110245	0.133703	0.107855	0.112434
Cortisone	0.00524846	0.00676871	0.00780621	0.00785351	0.00828226	0.00718023	0.00949085	0.00705706	0.00524069	0.0106513	0.00708317	0.00885959	0.00896831	0.00926502	0.00766447	0.0579796	0.00694779	0.0130632	0.00878646	0.00598983	0.00876267	0.00638443	0.00568969	0.00725273	0.00597585	0.00666292	0.00927746	0.00883877	0.00757344	0.00802516	0.00692356	0.00520299	0.00613861	0.00573083	0.00699886	0.00733746
Coumestrol	0.214748	0.348004	0.229319	0.257522	0.265843	0.221374	0.255435	0.25626	0.20516	0.32061	0.318124	0.219645	0.254809	0.247479	0.419275	0.377677	0.358142	0.206278	0.236045	0.234825	0.288662	0.212632	0.220202	0.386175	0.271201	0.22333	0.225491	0.240845	0.243898	0.253006	0.282443	0.324028	0.256066	0.290295	0.250098	0.204007
Dimethyl dialkyl ammonium chloride	5.2756	4.6654	2.94836	4.64455	3.98869	3.60487	5.79705	3.62874	4.33387	5.47004	4.58802	5.37742	3.73143	3.92106	4.30313	4.99004	3.09863	3.05528	3.03173	3.42241	3.83578	3.78773	4.89225	4.66218	3.61408	4.84635	6.36059	3.98881	4.11918	5.59868	4.02004	3.22687	4.47374	3.5932	3.06385	3.18339
Thermophillin	0.00658538	0.00814953	0.0116017	0.00917435	0.0120849	0.0121623	0.0173194	0.00991315	0.00962761	0.022513	0.020798	0.0305569	0.0260858	0.00897038	0.0289212	0.0508232	0.0190921	0.0638314	0.0525244	0.0112624	0.0256493	0.0325183	0.415268	0.0176216	0.0129228	0.0304049	0.0609883	0.175552	0.0482966	1.04599	0.0114664	0.0109924	0.0120766	0.00659929	0.0222876	0.0250869
LysoPE(15:0/0:0)	0.285657	0.348653	0.280029	0.3006	0.312965	0.214034	0.391887	0.263025	0.320225	0.122571	0.1574	0.176223	0.151431	0.0685366	0.0412722	0.178011	0.14278	0.135494	0.182874	0.126538	0.172383	0.24491	0.345655	0.20034	0.361819	0.199019	0.340775	0.27808	0.411633	0.306815	0.302805	0.339664	0.531978	0.141206	0.403923	0.191654
Dimethyl fumarate	0.128588	0.144104	0.0833354	0.1456	0.10219	0.0895688	0.115585	0.113369	0.135704	0.252908	0.151988	0.21944	0.136884	0.12294	0.432661	0.139827	0.120415	0.142169	0.13733	0.120299	0.135083	0.141146	0.14357	0.165824	0.113291	0.201304	0.31081	0.0944191	0.0908752	0.145228	0.107139	0.100627	0.113478	0.0816262	0.076105	0.0837321
Piperidine	0.0518059	0.0503935	0.0637925	0.0609429	0.0804346	0.084296	0.0851556	0.0553137	0.0792565	0.0672028	0.0404106	0.0524507	0.0613213	0.0291084	0.0407435	0.0435836	0.0374916	0.0829841	0.0494328	0.0357735	0.0487504	0.0792028	0.0790481	0.0395425	0.0372703	0.0513923	0.0499972	0.0337836	0.0282494	0.0597866	0.0546606	0.0330366	0.0649084	0.0245553	0.0848218	0.0339796
L-Lysine	0.0123966	0.0155045	0.0135436	0.012731	0.0141171	0.0134792	0.0126634	0.0123172	0.0148512	0.013289	0.0106347	0.0119884	0.0149526	0.0160729	0.0183969	0.014977	0.0114489	0.0124357	0.0121197	0.0110496	0.0114104	0.0119599	0.0124035	0.0148414	0.0146273	0.0129312	0.0159338	0.0158997	0.0153368	0.0119532	0.0162015	0.0127366	0.0151823	0.0104114	0.0140114	0.0143408
PC(16:1(9Z)/14:1(9Z))	0.0243573	0.13297	0.031198	0.0227703	0.0351806	0.0338263	0.0939813	0.0186502	0.0317635	0.115827	0.0457254	0.123233	0.0276507	0.0361004	0.0284288	0.0618973	0.0272205	0.0404428	0.0226618	0.0243355	0.0301841	0.077458	0.0791106	0.0510384	0.0259729	0.0907897	0.126745	0.0698162	0.0226152	0.0438635	0.0487857	0.0149751	0.0711084	0.0302313	0.0641957	0.036654
Octadecylamine	1.22119	1.26944	0.754179	1.11496	0.968615	1.11211	1.08389	0.915517	1.19277	1.14888	1.16291	1.48336	1.12874	1.03647	1.05044	1.36353	0.865959	0.851696	0.854652	0.935972	0.964196	1.04543	1.19569	1.24167	0.984368	1.08513	1.93602	1.06259	0.952677	1.35794	1.11484	0.827938	1.02577	0.95246	0.913557	0.887537
Ursolic acid	0.000389303	0.000590724	5.05866e-05	0.000477684	6.86979e-05	6.60929e-05	7.26634e-05	6.51816e-05	7.86892e-05	0.0224301	0.0213412	0.00322241	0.0211899	0.00738917	0.0127523	0.00852593	0.00393555	0.0111932	0.0613935	0.00303037	0.0410113	0.00423378	0.00194848	0.00395947	0.00189397	0.000508195	0.000478254	0.00573504	6.55904e-05	0.00185951	7.33092e-05	5.62622e-05	7.06176e-05	0.00268605	0.000529414	0.0077957
4-Hydroxy-2-butenoic acid gamma-lactone	0.254421	0.282927	0.136051	0.220372	0.175734	0.156501	0.199475	0.144496	0.219946	0.417093	0.226575	0.368359	0.261603	0.265786	0.813437	0.24885	0.231347	0.263837	0.247685	0.20696	0.234795	0.280932	0.302166	0.245159	0.154935	0.343937	0.215407	0.153137	0.112387	0.208794	0.103177	0.0802887	0.14435	0.131947	0.152488	0.104984
Palmitic amide	0.524059	0.486406	0.210605	0.544253	0.539056	0.303063	0.480689	0.375313	0.426939	0.5021	0.494491	0.354277	0.491606	0.52774	0.455896	0.56247	0.303504	0.27586	0.298468	0.206752	0.477258	0.50845	0.391171	0.783105	0.279381	0.358046	0.571849	0.51245	0.328019	0.666505	0.535112	0.260101	0.442807	0.225241	0.367872	0.291099
4,8 Dimethylnonanoyl carnitine	0.0756606	0.0782107	0.0484974	0.0875316	0.082213	0.0537172	0.0702252	0.0555298	0.0898413	0.0865031	0.074347	0.101839	0.0644761	0.0743068	0.0996059	0.107143	0.0630916	0.0504822	0.0606044	0.0371122	0.0976917	0.187799	0.0618701	0.0786106	0.0446467	0.068827	0.0908124	0.0922348	0.0561296	0.128555	0.123115	0.0471381	0.0627134	0.0540382	0.0544225	0.0522411
PS(20:5(5Z,8Z,11Z,14Z,17Z)/14:1(9Z))	0.0323379	0.0298957	0.0164301	0.0289318	0.02425	0.024743	0.0253393	0.0256872	0.0305486	0.0270621	0.0315817	0.0345747	0.0584503	0.0259449	0.0282002	0.0376387	0.0228777	0.0258298	0.0205077	0.0296904	0.0259071	0.0260518	0.0282028	0.0592485	0.0416131	0.0238329	0.0433023	0.0277701	0.0236072	0.0325182	0.0251478	0.0288829	0.0371424	0.0261251	0.0211467	0.0333397
Glabracin A	0.00282195	0.00219708	5.05866e-05	0.00262501	0.00050058	0.00107333	7.26634e-05	0.000346008	0.000442782	0.0904727	0.0554151	0.0144488	0.0426173	0.0255751	0.0358585	0.0407759	0.0137869	0.0326022	0.10442	0.0274762	0.0901747	0.101658	0.028297	0.0245704	0.00661682	7.55158e-05	0.0151319	0.00358559	0.00597749	9.04573e-05	0.0031719	0.00254254	0.00274034	0.00996162	0.00308304	0.0012783
9,10-epoxyoctadecanoic acid	0.431278	0.111786	0.113348	0.114848	0.128342	0.131811	0.134725	0.113021	0.122414	0.189551	0.123593	0.107054	0.118804	0.124834	0.124068	0.110103	0.106047	0.103983	0.128789	0.11478	0.267112	0.10295	0.189919	0.109318	0.206183	0.201957	0.107561	0.162327	0.0980926	0.118014	0.127531	0.0982672	0.117837	0.134277	0.152787	0.102462
LysoPC(18:2(9Z,12Z))	0.0095727	0.0997349	0.0152284	0.0513585	0.0585604	0.131325	0.042457	0.0182549	0.0330602	0.102047	0.0153639	0.0361198	0.0465627	0.0375014	0.084643	0.0558499	0.0281816	0.08519	0.059368	0.0356007	0.0252869	0.0723974	0.0633858	0.0544782	0.0222871	0.044894	0.0462102	0.822851	0.0238456	0.20621	0.320691	0.027933	0.0819613	0.0118692	0.185941	0.17439
Perillic acid	0.00273031	0.00395833	0.00311076	0.00333738	0.00261631	0.00333293	0.00298904	0.00360664	0.00300298	0.00352169	0.00342547	0.0031299	0.00342583	0.0039699	0.0035594	0.00393284	0.00323574	0.00354523	0.00231376	0.00289404	0.00369013	0.00293191	0.00311758	0.00324149	0.00281936	0.00363132	0.00333375	0.00377482	0.00287856	0.00358775	0.00280767	0.00353163	0.00349683	0.00357464	0.00258134	0.00282769
Demethoxycurcumin	0.0497011	0.00416709	0.0237443	0.0134622	0.0110752	0.0164146	0.206482	0.0260838	0.0445892	0.00172949	0.00481552	2.17997e-05	0.010048	0.00388072	0.00997443	0.00213788	0.0109336	0.0163194	2.12651e-05	2.20506e-05	0.00603954	0.0784085	0.327474	0.0193874	0.137501	0.663299	0.0245803	0.0345377	0.0695237	0.00964646	0.0705277	0.0867045	0.00192457	0.0192435	1.07558	0.447088
5-HEPE	0.00290239	0.0018562	0.00413366	0.00123133	0.00369366	0.00347658	0.00233218	0.00296899	0.00298816	0.0987059	0.00427842	0.00484436	0.00985703	0.00206985	0.0042408	0.107974	0.187768	0.137218	0.00607137	0.00476045	0.00482996	0.00637467	0.0064268	0.00404233	0.00372057	0.00497572	0.00393238	0.00357327	0.00175883	0.00742258	0.00164819	0.00120718	0.00229407	0.00142354	0.00309636	0.00175999
Gamma-Linolenic acid	0.402324	0.243689	0.210174	0.72422	0.540532	0.765971	1.07396	0.288102	0.328385	0.668617	0.489927	0.300658	0.506766	1.20506	0.179043	0.305388	0.425796	0.406854	0.699473	0.539686	0.555121	0.44672	1.08524	0.675723	0.996325	1.08903	0.161853	0.293669	0.122516	0.362724	0.381976	0.899323	0.785776	0.715305	0.978185	0.329367
3-(4-Hydroxyphenyl)-1-propanol	0.883298	1.39845	0.789164	0.591495	0.348633	0.799728	0.344441	0.323574	0.489022	1.50645	0.936557	0.451795	0.771456	0.885507	0.303295	1.00048	0.407695	0.269404	0.196054	0.303723	0.77825	0.271664	0.939101	0.447523	0.947794	0.927134	1.29066	0.302156	0.543849	0.4856	0.174994	0.253221	0.262856	1.22603	0.838183	0.466815
Stachyose	0.185606	0.202115	0.0686434	0.15548	0.128973	0.137409	0.102492	0.156807	0.133053	0.220701	0.17959	0.204321	0.161228	0.208542	0.118687	0.185123	0.133299	0.0997114	0.0920936	0.150844	0.165193	0.124222	0.128097	0.186267	0.137879	0.135356	0.148461	0.133405	0.100654	0.138899	0.0634099	0.0759553	0.108702	0.168662	0.0920119	0.0648234
7-Hydroxyaustrobailignan 5	14.8514	14.8541	8.98474	13.5382	12.0363	11.8812	12.5154	11.1073	13.8533	14.118	13.3087	16.5437	12.4677	13.0196	12.2407	16.1392	9.98971	10.1956	9.74282	11.3615	11.4322	12.3359	13.8661	15.2864	11.8787	13.0095	19.7378	12.9623	11.7707	16.2578	13.1464	10.0209	12.5515	10.9597	9.8054	10.388
N-Desmethylvenlafaxine	0.0939806	0.118246	0.0608035	0.109091	0.0826385	0.0609615	0.0938464	0.0789649	0.0781329	0.111337	0.112008	0.140422	0.0800409	0.189788	0.104593	0.118615	0.0790368	0.0794666	0.0766064	0.0745135	0.0659401	0.079604	0.0905418	0.114549	0.0815036	0.0854413	0.136391	0.0812113	0.0888679	0.091423	0.0850833	0.0711626	0.0946556	0.0768007	0.0972645	0.0623986
Ethyl (Z,Z)-5,8-tetradecadienoate	0.0428195	0.0345689	0.0142239	0.0362762	0.0753722	0.0246865	0.0864616	0.0361389	0.0283828	0.094548	0.0241156	0.0441744	0.0799832	0.072412	0.0346897	0.0981105	0.0185913	0.059062	0.0606225	0.0297606	0.0298767	0.027823	0.0755149	0.0236642	0.0225785	0.0381259	0.109507	0.0247738	0.0807481	0.0319528	0.0555001	0.0638565	0.023565	0.0345677	0.0208639	0.0259318
2-Methyl-3-propylpyrazine	0.0931363	0.0994039	0.064218	0.117441	0.0882883	0.0812546	0.0808796	0.0813286	0.177406	0.0958904	0.0814758	0.146155	0.0827598	0.119886	0.0915334	0.124951	0.106599	0.100991	0.0699825	0.12184	0.0771284	0.0867031	0.151897	0.152547	0.115185	0.1305	0.139054	0.135275	0.147498	0.107188	0.0864024	0.0660123	0.091581	0.0757215	0.0638986	0.0787255
1-hexadecyl-glycero-3-phosphate	0.0576425	0.0463204	0.0191055	0.0409399	0.0663115	0.0771167	0.0660199	0.0304491	0.0422507	0.0547812	0.0196742	0.0339918	0.0311327	0.0887754	0.0397095	0.0399867	0.0255788	0.0419437	0.0226285	0.032798	0.0366133	0.0685551	0.0809752	0.092715	0.073036	0.0277217	0.0436688	0.197744	0.0427665	0.112347	0.0457401	0.0681796	0.0779203	0.202211	0.0505055	0.0648664
Rubraflavone B	8.33205e-05	0.000591063	0.000276382	8.08213e-05	0.000982286	0.00141369	0.00227256	6.51816e-05	7.86892e-05	0.00310271	0.0421305	0.147263	0.00631408	0.0182173	0.0443922	0.0160547	0.00512075	0.00661634	0.0309661	0.00499678	0.00636686	0.0026583	8.0026e-05	0.0327645	0.0150062	0.168488	0.0153359	0.0718182	0.0155185	34.8489	0.0204537	0.0124103	0.0249029	0.198076	0.00744017	0.0207509
Glycerol 1-propanoate diacetate	0.337713	0.341548	0.216504	0.370837	0.30324	0.238914	0.306628	0.282498	0.313526	0.365511	0.329247	0.378255	0.298621	0.292993	0.33288	0.396307	0.494925	0.458608	0.296704	0.287371	0.28011	0.299897	0.558691	0.384495	0.273735	0.337576	0.855149	0.294862	0.292668	0.724137	0.305416	0.252413	0.318623	0.266957	0.245094	0.242551
Colupox b	0.0773822	0.0826892	0.0603505	0.0743233	0.0538268	0.065277	0.0732755	0.0618407	0.0613147	0.0729886	0.068333	0.105068	0.0563482	0.0684328	0.0726321	0.0757953	0.0503506	0.0432719	0.0593903	0.0625132	0.0778199	0.0703122	0.057159	0.0968463	0.0666685	0.0771294	0.0926412	0.0458515	0.0564755	0.0722983	0.076814	0.0455796	0.0724553	0.044964	0.0464107	0.0479125
1,1'-(Tetrahydro-6a-hydroxy-2,3a,5-trimethylfuro[2,3-d]-1,3-dioxole-2,5-diyl)bis-ethanone	0.020243	0.0314044	0.0168079	0.015997	0.01815	0.019637	0.0220172	0.018319	0.0187825	0.0357696	0.0208101	0.0216658	0.0170216	0.0220341	0.025818	0.0270693	0.0223261	0.0312773	0.014518	0.0154565	0.0183857	0.0202673	0.0237352	0.0349345	0.037343	0.0170701	0.029315	0.0182648	0.0184136	0.0326439	0.0270462	0.0180917	0.028247	0.0206257	0.0259319	0.0138081
13-OxoODE	0.194975	0.234523	0.135752	0.278051	0.367255	0.173856	0.282625	0.170004	0.230865	0.414485	0.17787	0.207608	0.343895	0.333229	0.22395	0.337858	0.143331	0.222032	0.300257	0.19172	0.179202	0.168604	0.281406	0.0948223	0.15423	0.239414	0.43969	0.22792	0.374139	0.197429	0.182506	0.164397	0.170782	0.127156	0.203994	0.154158
Glabrene	0.533631	0.00620511	0.0293978	0.0155624	0.0222097	0.0238097	0.29826	0.0304656	0.040197	0.00561143	7.55216e-05	0.00438392	7.10122e-05	0.0425982	7.34116e-05	9.30642e-05	5.91612e-05	5.8432e-05	5.72645e-05	6.58941e-05	0.00222671	7.06905e-05	8.0026e-05	0.0170814	0.319559	7.55158e-05	0.0104605	0.0145221	0.0143646	9.04573e-05	0.0350448	0.0905557	7.06176e-05	0.0149584	0.0200371	0.0192884
Arachidonoyl Serinol	0.122462	0.127182	0.137466	0.152596	0.145575	0.101596	0.152765	0.128164	0.115715	0.163043	0.126866	0.137836	0.126876	0.121028	0.147481	0.1316	0.143902	0.111003	0.115104	0.122979	0.153258	0.107797	0.107792	0.13361	0.0955832	0.140142	0.140805	0.133968	0.136691	0.143528	0.125525	0.144026	0.143038	0.138242	0.142709	0.116891
Phytocassane D	0.0656678	0.151492	0.0544612	0.0926119	0.109203	0.0907783	0.389141	0.0619991	0.0766957	0.827104	0.215697	0.268946	0.187658	0.271408	1.07674	0.305113	0.359163	0.209297	0.102716	0.146842	0.250385	0.321893	0.54859	0.161155	0.117938	0.188911	0.147527	0.195603	0.0340248	0.745448	0.15646	0.063822	0.145431	0.0337534	0.251079	0.0413851
Monomethyl glutaric acid	0.0022113	0.00249968	0.00114233	0.00231376	0.00205075	0.00234244	0.00204524	0.00179472	0.00326775	0.00230237	0.00179898	0.00193286	0.00216719	0.00188598	0.00364746	0.00174379	0.00239725	0.00180188	0.00362568	0.0018291	0.00229047	0.00192392	0.00210586	0.00118198	0.00186299	0.00119027	0.00140845	0.0071025	0.00169279	0.00282584	0.00375778	0.00227719	0.00189387	0.00599118	0.00135559	0.00154795
Stigmasterol	0.0408924	0.0810795	0.0871501	0.0645905	0.0660348	0.0569325	0.0323996	0.0541862	0.0252848	0.0599066	0.247459	0.0706485	0.143405	0.0867266	0.0681066	0.118772	0.0763976	0.0788607	0.0408988	0.114657	0.117493	0.0421663	0.0233356	0.0197767	0.0222314	0.0165952	0.0582722	0.0192127	0.0335105	0.0535826	0.016679	0.0146172	0.0249503	0.0569492	0.0192273	0.035939
5Z-Dodecenoic acid	0.0813441	0.0568808	0.0538674	0.0640898	0.0446623	0.0492202	0.0735958	0.0704037	0.0767387	0.0704104	0.0552079	0.0591524	0.0562704	0.0732436	0.059832	0.0689854	0.052553	0.0554414	0.070394	0.0486974	0.0602632	0.0686197	0.0769865	0.0268292	0.0529972	0.045899	0.0470269	0.0707851	0.0511846	0.09078	0.0743269	0.0692263	0.0667157	0.0731721	0.050014	0.0527082
6-Hydroxynicotinic acid	0.13933	0.12903	0.143399	0.140149	0.137165	0.142968	0.158862	0.13154	0.140795	0.15569	0.13122	0.147055	0.135904	0.151408	0.179575	0.135771	0.129972	0.137444	0.132975	0.136178	0.137756	0.128522	0.148057	0.130661	0.130755	0.137397	0.176769	0.138938	0.135684	0.14361	0.148265	0.123172	0.135298	0.147851	0.13491	0.121347
2,5-Diisopropyl-3-methylphenol	0.0601021	0.0520457	0.0286226	0.0633229	0.0904166	0.0374477	0.0852714	0.0534543	0.0402661	0.129041	0.0486432	0.0919634	0.0905965	0.080741	0.0369822	0.123733	0.029366	0.0732253	0.0806487	0.0459489	0.0428441	0.041284	0.0879697	0.0399023	0.0449983	0.0530604	0.144885	0.0388496	0.0831382	0.0407022	0.077022	0.0725711	0.0341158	0.0496766	0.0366321	0.0437928
Estrone	0.0121867	0.0295412	0.0141693	0.0362779	0.0401295	0.00912566	0.0232741	0.0153618	0.0523204	0.0181719	0.0125862	0.0432304	0.0253165	0.0332847	0.0267711	0.0432932	0.00994897	0.0184682	0.0351377	0.0142679	0.0265852	0.0310072	0.0279962	0.0636898	0.0399218	0.0100159	0.189023	0.0303918	0.0207966	0.0215331	0.0444624	0.0104575	0.0327072	0.00589203	0.0265069	0.0356924
N-Oleoylethanolamine	0.0628756	0.072084	0.0552769	0.0680481	0.0904568	0.0617101	0.0792848	0.0475238	0.0562268	0.0942897	0.11557	0.103231	0.0960775	0.0694343	0.140505	0.139018	0.147514	0.0832713	0.0780184	0.0765101	0.105345	0.12218	0.103658	0.137213	0.0833451	0.0868299	0.131596	0.391583	0.061198	0.0277771	0.0993518	0.0521487	0.0943707	0.0730126	0.0848411	0.0532087
Hexamethylquercetagetin	6.24173	5.94518	8.11287	4.88367	4.8417	5.46073	4.70574	7.04919	5.88392	7.99599	6.79639	7.37205	7.67786	7.3946	13.3787	6.68977	9.17283	9.40589	8.48475	6.82569	8.17414	8.19077	5.9568	6.47621	4.37846	8.97792	3.47918	3.97695	4.22614	3.77467	2.47989	2.94758	3.90317	3.76108	4.64468	2.69019
Cycloartenol	0.0121267	0.00781133	0.00189392	0.0171579	0.00910622	0.0198325	0.0111482	0.00249819	0.00514857	2.21639e-05	0.000491755	2.17997e-05	2.13938e-05	0.000830131	2.29874e-05	0.000202519	0.00133083	2.07732e-05	0.00441212	2.20506e-05	2.10328e-05	0.00183143	2.19046e-05	2.11432e-05	2.12122e-05	2.12359e-05	0.000224542	2.18787e-05	2.07415e-05	2.26001e-05	2.12747e-05	0.000255197	0.00206404	2.35493e-05	2.07957e-05	1.93163e-05
2-Pyrrolidinone	1.92378	2.11489	1.27006	1.94252	1.62563	1.68422	1.71409	1.52186	1.94902	2.01618	1.91794	2.37454	1.84897	1.71172	1.78553	1.88106	1.60271	1.39425	1.12447	1.61429	1.59408	1.70315	1.93037	2.35894	1.69589	1.8893	2.85963	1.74155	1.60365	2.22531	1.40961	1.42101	1.69879	1.59269	1.30324	1.35981
Myristoleic acid	0.15026	0.24926	0.187205	0.140517	0.27727	0.249721	0.169134	0.07721	0.146341	0.270146	0.430997	0.102446	0.257414	0.217272	0.261567	0.160763	0.136789	0.153163	0.225143	0.118013	0.446828	0.103127	0.227912	0.130252	0.181304	0.167975	0.142335	3.27591	0.119274	0.224702	0.167303	0.116262	0.11277	0.26647	0.141676	0.310392
beta,2-Dihydroxy-4,6-dimethoxy-3-methylchalcone	0.282484	0.316264	0.30164	0.291557	0.287941	0.277762	0.283331	0.29035	0.273859	0.295341	0.271257	0.290886	0.300752	0.289269	0.277195	0.321026	0.25404	0.221806	0.2463	0.262907	0.287594	0.27207	0.30095	0.29505	0.276746	0.283121	0.331183	0.328819	0.302968	0.327355	0.308968	0.282103	0.320701	0.291376	0.290636	0.290841
Norambreinolide	0.0473023	0.112311	0.0550901	0.0737636	0.0546994	0.0776468	0.0403169	0.0547234	0.059687	0.352678	0.139806	0.155886	0.262635	0.0758392	0.121669	0.224548	0.0781672	0.101506	0.174192	0.0729287	0.0909114	0.0989855	0.114711	0.126183	0.0632739	0.154266	0.0791195	0.180748	0.134375	0.196336	0.140332	0.0513924	0.0586636	0.0427339	0.0444893	0.0761107
Maltotetraose	0.0541936	0.06351	0.0542326	0.042184	0.0485185	0.0543209	0.0462529	0.0523173	0.049125	0.104976	0.0640983	0.0736419	0.0803666	0.105818	0.168695	0.0667265	0.0831714	0.0890204	0.0797417	0.0611092	0.0760005	0.0841611	0.0615411	0.0599278	0.0529849	0.075814	0.0332114	0.0423818	0.032069	0.0441113	0.0220271	0.0292341	0.0356427	0.0509987	0.0480471	0.0302304
2,2,6,7-Tetramethylbicyclo[4.3.0]nona-1(9),4-dien-8-one	0.266669	0.320384	0.105869	0.326333	0.261986	0.225224	0.230844	0.239869	0.184888	0.261606	0.405407	0.378322	0.168361	0.275884	0.165747	0.315011	0.171706	0.27318	0.191849	0.215742	0.104892	0.165948	0.271386	0.578606	0.183811	0.17693	0.408395	0.382492	0.156403	0.116163	0.214457	0.139647	0.265709	0.273998	0.426585	0.125306
Palmitoyl Serinol	0.134023	0.135354	0.0883586	0.104739	0.1181	0.154453	0.128906	0.0685079	0.12341	0.136007	0.0872301	0.17008	0.144338	0.193424	0.183194	0.188413	0.118307	0.121534	0.19726	0.1017	0.128125	0.226481	0.14709	0.185226	0.0900078	0.19058	0.324361	0.230578	0.0807027	0.189072	0.24175	0.145482	0.19546	0.166338	0.0876298	0.241719
2'-O-Methylphaseollinisoflavan	0.0475854	0.0399236	0.0101479	0.00739635	0.00948582	0.000611729	0.0177281	0.0554653	0.0300389	0.447324	0.000616431	0.0528264	0.00274587	0.00255898	0.010145	0.0154479	0.000783148	0.0028097	0.000638166	0.460931	0.267234	0.0923371	0.0209609	0.0453972	0.14011	0.12344	0.0408357	0.0329934	0.00697837	0.00841518	0.00677153	0.00406835	0.00415651	0.00254897	0.0037902	0.00855562
Anomurine	0.0848342	0.0533457	0.0343811	0.0736626	0.0457674	0.0492518	0.0604372	0.0433496	0.0534748	0.0560511	0.0460724	0.0799018	0.0450087	0.0578364	0.0558936	0.0626153	0.0453872	0.0400046	0.0455236	0.0486641	0.0483295	0.0531791	0.0684389	0.0552091	0.0577625	0.0608032	0.0799257	0.0878511	0.0492311	0.0688521	0.0464459	0.0436817	0.056838	0.0484376	0.0464496	0.0434339
9-HODE	0.117066	0.10885	0.0547042	0.0931359	0.087355	0.0808017	0.13096	0.090594	0.102631	1.7717	0.212804	0.613884	0.249942	1.15506	2.27169	0.456408	0.101271	0.149131	0.160723	0.180236	0.126413	0.0929638	0.149685	0.161073	0.099024	0.10181	0.154509	0.113463	0.0853608	0.151778	0.0823471	0.0883495	0.0853276	0.0925801	0.10077	0.0779621
LysoPC(16:1(9Z)/0:0)	0.231578	0.320696	0.423001	0.278737	0.308017	0.245066	0.285578	0.295134	0.299703	0.143569	0.251273	0.197215	0.201082	0.0677949	0.0308727	0.189462	0.192701	0.199038	0.280864	0.183762	0.204193	0.226356	0.271711	0.204299	0.273325	0.291949	0.318639	0.282698	0.328438	0.309397	0.302237	0.238998	0.432861	0.0559416	0.395528	0.184138
Alpha-Hydroxyisobutyric acid	0.0310184	0.0424736	0.0270674	0.0264171	0.0297523	0.0311401	0.0377387	0.0358141	0.0444796	0.0366016	0.0238086	0.0161373	0.0256984	0.0204401	0.0216409	0.0300388	0.0472542	0.0482298	0.0357302	0.0272848	0.0453767	0.0200857	0.0329584	0.0228745	0.034917	0.0292803	0.0225427	0.0173102	0.0127356	0.0304745	0.0276243	0.031139	0.0357173	0.0242373	0.0296447	0.0110734
D-Lactic acid	0.016788	0.0163942	0.0178399	0.0191423	0.0188843	0.0141851	0.0202633	0.0133132	0.0159989	0.0156822	0.0197776	0.0153307	0.016371	0.0165589	0.02515	0.0202334	0.0144882	0.013455	0.0266032	0.0135515	0.0146984	0.0202531	0.015721	0.0179455	0.0200413	0.0224519	0.0171692	0.0164378	0.0146755	0.0149305	0.020139	0.0128831	0.0163431	0.0177011	0.0133223	0.014675
LysoPC(15:0)	0.309226	0.271087	0.227134	0.233381	0.251515	0.176304	0.264535	0.245593	0.326197	0.154559	0.152522	0.196497	0.117926	0.0859151	0.0516128	0.314873	0.132334	0.134186	0.20431	0.130412	0.196532	0.257424	0.226569	0.196288	0.412929	0.220679	0.492394	0.257304	0.28232	0.259963	0.250874	0.33067	0.363805	0.051294	0.323467	0.125561
Prostaglandin E1	0.0906825	0.12628	0.0687101	0.126666	0.1035	0.100583	0.121443	0.0989092	0.102744	0.241525	0.0858043	0.127614	0.14467	0.114012	0.339624	0.133667	0.102097	0.0897239	0.0848134	0.0903773	0.113182	0.0933642	0.116144	0.0480614	0.102265	0.0861785	0.114337	0.210252	0.0678732	0.126268	0.11307	0.068614	0.101955	0.107102	0.0961334	0.0917228
4-Acetylbutyrate	0.0189125	0.0196663	0.0218098	0.0280417	0.0247163	0.0305041	0.0266803	0.0230417	0.0231068	0.0193685	0.0163785	0.0211401	0.0250568	0.0173419	0.0183697	0.0188518	0.0264751	0.0227506	0.0290584	0.0163437	0.0223313	0.0234211	0.0242113	0.016205	0.0214185	0.0204724	0.0167646	0.0178842	0.0145687	0.0209577	0.0220438	0.0167031	0.0279866	0.0185654	0.0346334	0.0138505
Fumonisin AK1	0.684758	0.702117	0.391702	0.650132	0.558532	0.521478	0.767205	0.556654	0.63596	0.649478	0.607537	0.752507	0.781006	0.59272	0.58642	0.756471	0.490572	0.477476	0.446008	0.528202	0.541437	0.59096	0.65256	0.981593	0.728356	0.624868	1.05064	0.58564	0.52672	0.732446	0.609226	0.561333	0.695467	0.507538	0.458879	0.585725
Myristic acid	0.801976	1.06063	1.05641	0.944267	1.35914	1.2677	1.25456	0.834239	1.09241	0.84858	1.06955	4.24998	0.745	0.547871	4.54738	0.727236	0.732366	0.838249	0.986091	0.632744	0.921886	0.652814	1.11173	0.633112	1.19877	0.653255	0.882792	2.42388	0.902175	1.21825	1.24529	1.0825	1.23299	1.15138	1.52741	0.946515
Xanthurenic acid	1.70245	1.53554	0.442727	1.32588	1.06855	0.988037	1.08261	1.40658	0.968852	1.90436	2.33706	2.58453	1.819	1.39197	3.00188	2.91148	1.7098	1.84621	0.590954	1.38591	1.43389	0.530638	0.637304	0.645842	0.405378	0.56424	0.881503	0.422209	0.402355	1.77531	1.42207	0.254628	0.518199	0.0875997	0.346592	0.213475
6,10,14-Trimethyl-5,9,13-pentadecatrien-2-one	0.438227	0.179679	0.140362	0.254543	0.295467	0.142511	0.184342	0.176905	0.22775	0.408207	0.358978	0.271189	0.216843	0.335954	0.18425	0.293956	0.0870929	0.146741	0.169346	0.294337	0.250578	0.146641	0.290934	0.0824216	0.177723	0.179503	0.507274	0.150852	0.32004	0.197267	0.275117	0.159764	0.153625	0.18859	0.218805	0.138319
Anabasine	2.64297	0.0181005	0.00696347	0.0194696	0.111058	0.145395	0.0151272	0.0137503	0.0136643	0.0125308	0.0170615	0.0246601	0.0174892	0.0177969	0.0121969	0.0184545	0.00971071	0.014913	0.0128252	0.0115624	0.00963096	0.0101888	0.0192907	0.0201204	0.0151727	0.0119026	0.0274105	0.0158864	0.0151243	0.0214408	0.0174957	0.0114058	0.0152341	0.0135639	0.00989105	0.0118605
4'-Methoxymucidin	0.0075461	0.00394308	0.00219359	0.00575537	0.00923078	0.00431221	0.00600673	0.0039535	0.00989468	0.00472602	0.0107151	0.00779159	0.0257706	2.11597	0.00371975	0.0735517	0.0470005	4.88801	0.881229	0.00196229	12.1937	0.118383	1.58628	0.0531413	0.011881	0.00186407	0.0106286	0.00298647	0.0155766	0.0102141	0.00317289	0.00166086	0.00717754	0.00445665	0.00379475	0.00382814
2-Acetylpyrrolidine	0.362729	0.359902	0.205008	0.351075	0.346913	0.298486	0.26266	0.274106	0.331237	0.195444	0.316765	0.428107	0.294699	0.324479	0.300065	0.403511	0.242769	0.251178	0.254165	0.324818	0.280876	0.289431	0.379429	0.348612	0.282113	0.31022	0.57977	0.305135	0.334128	0.559758	0.313716	0.141925	0.293721	0.267024	0.294773	0.189742
Pyridoxal	0.01101	0.0110973	0.0110432	0.0124169	0.0117692	0.0121497	0.0132815	0.012122	0.0116199	0.0150252	0.0112568	0.0119316	0.0372371	0.0122239	0.0123606	0.0116749	0.0370946	0.0116204	0.0121472	0.0113633	0.0120102	0.0117348	0.0120029	0.038501	0.0343265	0.0369746	0.0123083	0.0117726	0.0110671	0.0117403	0.0133763	0.0114461	0.0118189	0.0129334	0.0119067	0.010518
12-HPETE	0.0183152	0.0255818	0.00996688	0.0178496	0.0152537	0.0130693	0.0167101	0.013977	0.0171678	1.67791	0.0956468	0.0283996	0.0199948	0.0147922	0.400415	1.03904	17.0573	4.85771	0.0136152	0.0155388	0.0169756	0.0187984	0.0161173	0.0192505	0.0139775	0.0184921	0.0269685	0.0183369	0.0144479	0.0353357	0.0155934	0.0119729	0.0152912	0.0125801	0.0142923	0.0131404
Adenine	0.0118315	0.0122581	0.019764	0.0230461	0.0243718	0.017409	0.0348674	0.0155705	0.0176452	0.0139423	0.00780699	0.00713233	0.0103056	0.0154407	0.0118759	0.00891754	0.0129582	0.0106487	0.0126057	0.00851561	0.0126414	0.0188931	0.0192945	0.0133502	0.0268944	0.0126813	0.0143015	0.0172265	0.010777	0.0157593	0.0169232	0.0182288	0.0192946	0.00851342	0.0250687	0.009887
(R)-(E)-Sulforaphene	0.0757378	0.0725796	0.0430866	0.0732928	0.0562171	0.0532388	0.0571623	0.0550841	0.0617305	0.0697024	0.0640141	0.0755167	0.0574219	0.0587645	0.0657065	0.0842561	0.0561518	0.0522743	0.0472171	0.0631849	0.0529065	0.0584961	0.0642251	0.0782058	0.0545242	0.0672631	0.0945946	0.0575843	0.0542729	0.073116	0.0630968	0.0448731	0.0585733	0.0538109	0.0518879	0.0471449
Soyasapogenol E	0.0519642	0.0673974	0.0338779	0.0549711	0.0443911	0.0273031	0.0259446	0.0312869	0.018294	1.19415	0.93047	0.118727	0.711973	0.244751	0.426543	0.410387	0.218715	0.512433	1.47848	0.188846	1.85629	0.875237	0.15973	0.185249	0.00840563	0.0387227	0.0313818	0.0368333	0.0131409	0.0467673	0.0487971	0.0120881	0.0580661	0.10743	0.0486386	0.0635235
5,7alpha-Dihydro-1,4,4,7a-tetramethyl-4H-indene	0.746456	0.919912	0.499318	0.833558	0.582097	0.441031	0.680871	0.653652	0.592901	0.753908	0.86952	0.987712	0.461846	0.66922	0.747195	0.871174	0.56382	0.55504	0.539086	0.59333	0.452795	0.509601	0.661488	0.97817	0.659976	0.671759	1.04514	0.530627	0.746073	0.71877	0.645812	0.493234	0.800043	0.665897	0.76062	0.433091
1-Methyl-1,3-cyclohexadiene	0.06548	0.0764837	0.0413386	0.0743865	0.0491043	0.041659	0.0581405	0.0581619	0.0633204	0.0655627	0.0844714	0.0917722	0.0406841	0.0595843	0.0592546	0.0789709	0.0539723	0.0461456	0.0505398	0.0503028	0.0379086	0.0449274	0.0623869	0.0777383	0.0638606	0.053763	0.0834024	0.0491517	0.0618754	0.0762572	0.0595822	0.0453918	0.0655336	0.0540259	0.0619093	0.0382
Succinic acid semialdehyde	0.0267348	0.0889506	0.0192128	0.0593378	0.0151832	0.0264102	0.0173405	0.0247988	0.0628933	0.016112	0.029712	0.0237538	0.0192831	0.037037	0.0178403	0.0210346	0.0205147	0.0232336	0.0366479	0.0298388	0.0592921	0.0141802	0.0279059	0.0858837	0.0766492	0.0128197	0.0727034	0.0143693	0.0226106	0.0158283	0.00452853	0.0313191	0.0187696	0.0196099	0.0280554	0.0555913
Histidinyl-Asparagine	0.126096	0.0891071	0.0205326	0.0659692	0.0478867	0.0615001	0.0594697	0.0559592	0.0560988	0.0429694	0.0450157	0.0732484	0.0277926	0.042047	0.0382204	0.0591204	0.0488856	0.0458665	0.0451053	0.0512923	0.0608486	0.0671084	0.0621966	0.0610388	0.0333997	0.0598054	0.0445126	0.045422	0.0339542	0.0407225	0.0450214	0.0363982	0.0519885	0.0284658	0.0405337	0.030328
(2R*,3R*)-1,2,3-Butanetriol	0.052356	0.0638815	0.0399418	0.0565818	0.0432065	0.0394388	0.0435203	0.0390062	0.0464526	0.0643377	0.0521861	0.0594315	0.0410098	0.043861	0.0496072	0.0675691	0.0378561	0.0355257	0.0437672	0.0417143	0.0428431	0.0469703	0.0510317	0.0629199	0.045204	0.050624	0.0701275	0.0463298	0.0472347	0.0559899	0.0554993	0.0346975	0.045033	0.0392669	0.0359933	0.0391515
N-Acetylcarnosine	0.00689205	0.0112154	0.00853721	0.00662688	0.00839248	0.0107695	0.0124578	0.00758097	0.00945821	0.00919854	0.00868458	0.00977575	0.00949553	0.0109125	0.0119056	0.0072222	0.00394581	0.00623341	0.0117026	0.00399871	0.0125271	0.00627062	0.00801009	0.011518	0.00637956	0.0109386	0.00725154	0.00878627	0.00885592	0.00987618	0.00753871	0.0086284	0.00889666	0.0127599	0.00688942	0.00594454
Lutein	8.33205e-05	8.44481e-05	0.740927	8.08213e-05	6.86979e-05	6.60929e-05	7.26634e-05	6.51816e-05	7.86892e-05	8.25972e-05	0.0548104	9.49681e-05	1.32897	7.16941e-05	0.0342352	0.00209864	0.0811219	0.433339	0.361691	0.0371603	0.0113752	0.00598877	8.0026e-05	8.63871e-05	6.70311e-05	0.126834	0.000113358	7.17558e-05	6.55904e-05	9.04573e-05	7.33092e-05	5.62622e-05	7.06176e-05	6.15201e-05	5.7556e-05	5.77203e-05
Palmitic acid	1287.05	1337.53	836.372	1277.9	1116.07	905.776	1250.31	848.259	1129.43	1361.09	1176.15	1588.53	1087.12	1038.97	1150.99	1490.94	949.462	830.126	906.675	841.53	1114.19	1045.87	1107.13	1332.01	814.451	1202.55	1820.44	1141.82	979.395	1415.3	1120.97	863.751	1074.85	894.031	909.886	886.444
Dihydrojasmonic acid	0.00920334	0.0109759	0.0100448	0.0185825	0.0107198	0.0213604	0.0276891	0.0119045	0.018439	0.0266438	0.0133349	0.0134259	0.019412	0.0263906	0.026053	0.0187793	0.0113177	0.0120809	0.0232189	0.0121373	0.0184289	0.0142005	0.0131157	0.0215158	0.0171379	0.0129684	0.0264286	0.0125873	0.00948129	0.0125245	0.0110217	0.0115221	0.011166	0.0137013	0.0207605	0.0183986
Benzoic acid	0.0745363	0.0429492	0.0413246	0.0605435	0.048689	0.0798596	0.0666599	0.0627608	0.047576	0.0614383	0.0393875	0.0639914	0.0560872	0.0632943	0.0786866	0.0409575	0.0528217	0.0498976	0.055398	0.0330528	0.0698753	0.0345896	0.0677612	0.0492157	0.0680845	0.0522048	0.0497149	0.0636511	0.0610312	0.0601344	0.0444671	0.0554114	0.0391314	0.0744329	0.0497323	0.0372109
Pyruvic acid	0.0323363	0.0400524	0.0291315	0.0318686	0.0783027	0.0332717	0.0392534	0.0271541	0.032521	0.0553788	0.0716642	0.0420094	0.0437903	0.0401653	0.0745446	0.0363458	0.0397928	0.0438681	0.0430711	0.0409267	0.0393497	0.0584807	0.036994	0.027862	0.0836265	0.0369593	0.0566305	0.0811938	0.0273588	0.0341173	0.038036	0.0773106	0.0360944	0.0379458	0.0505178	0.0322679
13S-hydroxyoctadecadienoic acid	0.111759	0.148352	0.124363	0.135781	0.172743	0.175201	0.220515	0.182118	0.146765	0.276943	0.182438	0.425203	0.16339	0.312313	0.328317	0.23404	0.188731	0.16863	0.137493	0.154702	0.201019	0.187375	0.187241	0.121963	0.182911	0.130742	0.0966362	0.125064	0.0783056	0.204793	0.140143	0.110405	0.124746	0.210217	0.173499	0.0677646
12-KETE	0.0106753	0.00339056	0.00411265	0.00699215	0.012267	0.00928592	0.00697282	0.0073543	0.0097409	0.078314	0.00555403	0.00601147	0.00792304	0.00571717	0.00496267	0.0379007	0.0210083	0.0361529	0.00696115	0.00591479	0.00890695	0.00498819	0.00978766	0.00340563	0.00667735	0.00430493	0.00194568	0.00697318	0.00287417	0.024315	0.00968062	0.00426902	0.00932608	0.00730542	0.00734422	0.00277308
Solavetivone	0.0127128	0.0240505	0.00761268	0.0129667	0.0127922	0.00994106	0.0111953	0.0132059	0.0124897	0.222646	0.143509	0.106599	0.0264153	0.0145135	0.0214029	0.329794	0.158238	0.202991	0.0612953	0.0153944	0.0153415	0.0572256	0.0347161	0.0348734	0.0478198	0.0719191	0.0413386	0.141251	0.0322072	6.01962	0.0215279	0.0252372	0.0567418	0.108518	0.0550196	0.0354282
Methyl 2-furoate	0.0936857	0.102525	0.0472133	0.0712786	0.0550036	0.0598759	0.088505	0.0486141	0.103823	0.175753	0.0716214	0.154983	0.0858474	0.0999665	0.416134	0.0871966	0.0650698	0.0904188	0.0934401	0.0698149	0.0811975	0.114612	0.152963	0.0880729	0.0609374	0.12254	0.105055	0.059585	0.0415095	0.0730573	0.0540924	0.0336241	0.0458147	0.0788584	0.0515546	0.0462536
PE(22:6(4Z,7Z,10Z,13Z,16Z,19Z)/20:4(5Z,8Z,11Z,14Z))	0.0525515	0.0484875	0.027989	0.0455385	0.0392549	0.039763	0.0396805	0.0411605	0.0464484	0.0443748	0.0484018	0.0576406	0.099669	0.0412797	0.0437454	0.0573317	0.0351721	0.0484182	0.0347166	0.0469081	0.0441256	0.0480944	0.0492823	0.101368	0.0725942	0.0446625	0.0727703	0.0505047	0.0371025	0.0526369	0.0429684	0.0480431	0.0583633	0.0439147	0.0328341	0.0577315
LysoPE(0:0/18:4(6Z,9Z,12Z,15Z))	0.0516148	0.0779566	0.0994573	0.076533	0.0803604	0.0642412	0.086913	0.0625246	0.0787469	0.0245715	0.0507933	0.0294346	0.0526947	0.00662321	0.00684559	0.0406445	0.0392274	0.0352969	0.0551596	0.0356406	0.039729	0.0645398	0.0620883	0.0496492	0.0958285	0.0790963	0.112247	0.0840505	0.120903	0.113088	0.102021	0.105037	0.165711	0.0152065	0.130881	0.0607124
Resolvin D1	0.00349969	0.0078064	0.00430301	0.00483377	0.00771533	0.00410079	0.0108203	0.0043494	0.00400788	0.0461616	0.0133883	0.0133818	0.0230614	0.0174564	0.0306256	0.0147276	0.0196238	0.00247926	0.00697409	0.006266	0.00679976	0.0127263	0.0115616	0.00660272	0.00596978	0.0107156	0.00424115	0.0114327	0.00247659	0.00538911	0.00777575	0.00577026	0.00975084	0.00400214	0.00990632	0.00303658
3-Hydroxy-8'-apo-epsilon-caroten-8'-al	0.171656	0.163755	0.0967604	0.124908	0.12637	0.122646	0.162014	0.120916	0.164485	0.155578	0.143764	0.181539	0.137375	0.143346	0.138892	0.168925	0.112926	0.118029	0.120062	0.131814	0.0754352	0.142252	0.153965	0.127891	0.0925894	0.113518	0.202895	0.142227	0.128406	0.053709	0.0536318	0.0797957	0.132006	0.0944217	0.117569	0.114937
Ergosterol	0.0150357	0.0130803	0.00762032	0.00983217	0.0108953	0.00925484	0.00887917	0.00662712	0.0100215	0.0127106	0.0159053	0.0131268	0.011187	0.00931764	0.0144135	0.0160206	0.0102631	0.00678791	0.00683879	0.00955136	0.0149201	0.0560551	0.0148462	0.0181211	0.00993486	0.012722	0.0190641	0.00856472	0.00746257	0.014824	0.0139253	0.00939651	0.00860317	0.00572776	0.00830351	0.0105618
Glyceric acid	0.0125076	0.0101772	0.008411	0.0140564	0.0127321	0.013121	0.00778073	0.0107374	0.017688	0.00573369	0.0106106	0.0157393	0.0124178	0.0153434	0.0180633	0.00789832	0.00393642	0.0118289	0.0183438	0.0162333	0.00490244	0.0132143	0.0136123	0.00397331	0.0141912	0.0143332	0.0105473	0.0139566	0.0113552	0.0157488	0.0153841	0.0109062	0.011632	0.0122986	0.0121599	0.0110236
(3E,6Z)-Nonadien-1-yl acetate	0.0271454	0.0564277	0.0324532	0.0559263	0.0221857	0.021245	0.0310386	0.029485	0.034817	0.0324479	0.0346619	0.0548707	0.025168	0.0311774	0.0315506	0.0375034	0.0216107	0.0220375	0.0324822	0.0266858	0.0366462	0.0214737	0.0590314	0.0494829	0.0467404	0.0303392	0.053373	0.0228642	0.033145	0.0311784	0.0306574	0.0191266	0.0327701	0.0291622	0.0313406	0.0204237
Mesylate	0.0679518	0.0642892	0.0646367	0.0618709	0.0668646	0.0647613	0.0627623	0.0663766	0.0878249	0.066827	0.148299	0.0745822	0.0566674	0.0697942	0.0639002	0.0585273	0.058685	0.0560347	0.0696036	0.0641111	0.0616279	0.0527354	0.0712243	0.061665	0.0597232	0.0616336	0.0583816	0.0666186	0.0643523	0.0617018	0.0678937	0.0723089	0.0667209	0.0753136	0.0599606	0.0557117
Artonin D	0.000326939	8.44481e-05	0.000219187	8.08213e-05	0.000454104	0.000338255	0.00128152	0.000813941	7.86892e-05	8.25972e-05	7.55216e-05	9.49681e-05	0.117794	0.184188	0.283023	9.30642e-05	5.91612e-05	5.8432e-05	5.72645e-05	6.58941e-05	6.63695e-05	0.00059691	8.0026e-05	8.63871e-05	0.000554811	0.00220187	0.000113358	0.000338179	6.55904e-05	9.04573e-05	7.33092e-05	0.000615831	7.06176e-05	6.15201e-05	0.0149032	0.00105244
11-Hydroxyandrosterone	0.0285544	0.0463884	0.0181595	0.0459478	0.0413586	0.0282782	0.0230566	0.0215704	0.044266	0.0697438	0.031271	0.01565	0.061346	0.0178389	0.029079	0.014178	0.0244921	0.0118661	0.0284372	0.013584	0.0406164	0.057955	0.0343641	0.028748	0.0321498	0.048909	0.0411805	0.0198023	0.0283569	0.0258115	0.0269281	0.021701	0.0383534	0.0151725	0.0331523	0.0167006
Ricinoleic acid	0.153468	0.223344	0.178867	0.245144	0.292603	0.288913	0.2695	0.264658	0.250222	0.609391	0.308021	0.292087	0.334269	0.471344	0.991168	0.425445	0.317392	0.263325	0.258362	0.331179	0.381317	0.21093	0.300619	0.198172	0.271552	0.204925	0.122045	0.198266	0.103982	0.264466	0.304005	0.189875	0.22466	0.21741	0.351037	0.123292
Capsiamide	1.09638	0.627102	0.403513	0.818942	1.23858	0.548985	1.355	0.771968	0.736486	1.57342	0.701175	1.19998	1.30787	1.251	0.644721	1.7274	0.340551	0.941365	0.964215	0.62998	0.671125	0.625777	1.32354	0.339831	0.579122	0.823008	2.02644	0.635766	1.33744	0.571617	1.298	1.14367	0.503177	0.748251	0.456656	0.633453
trans-Ferulic acid	0.00134019	0.00218694	0.00249656	0.00178149	0.00156351	0.00152419	0.00200132	0.00155393	0.00150593	0.0765016	0.00133847	0.0015598	0.00217834	0.00175459	0.0173429	0.00115627	0.00160704	0.0107428	0.00146121	0.00154605	0.00745443	0.00234622	0.00235806	0.00141083	0.00131207	0.00165322	0.00155658	0.00131875	0.00138379	0.00157016	0.00173342	0.00122294	0.00139772	0.00170479	0.0013712	0.00166629
alpha-Ionol O-[arabinosyl-(1->6)-glucoside]	8.33205e-05	8.44481e-05	5.05866e-05	8.08213e-05	6.86979e-05	6.60929e-05	0.000681892	0.000606875	7.86892e-05	8.25972e-05	7.55216e-05	9.49681e-05	7.10122e-05	7.16941e-05	7.34116e-05	0.00148459	5.91612e-05	5.8432e-05	0.136126	0.000581469	6.63695e-05	0.000958665	0.000893159	0.00728962	6.70311e-05	0.00122226	0.000113358	7.17558e-05	6.55904e-05	0.22475	7.33092e-05	5.62622e-05	7.06176e-05	6.15201e-05	5.7556e-05	5.77203e-05
Maltopentaose	0.0764215	0.0801989	0.0672165	0.0460361	0.0572471	0.0584313	0.0544881	0.0709042	0.0591892	0.120745	0.0902044	0.0952051	0.0904183	0.110778	0.148225	0.0736572	0.0985732	0.124529	0.0749088	0.0687433	0.0783137	0.100557	0.0730877	0.0719782	0.0570078	0.0877283	0.0352438	0.0438	0.0348604	0.0391691	0.0189441	0.0284658	0.0358748	0.0599907	0.0464595	0.0303577
N-a-Acetylcitrulline	0.0371458	0.0398851	0.0234769	0.037667	0.0307737	0.0282564	0.0352026	0.0299343	0.0345497	0.0411292	0.0395919	0.0413415	0.0300698	0.0343681	0.0305691	0.0445171	0.0263335	0.0264237	0.0269647	0.0310447	0.0280988	0.0321229	0.037351	0.0400722	0.0315995	0.0348068	0.0492493	0.0345273	0.0319725	0.0411805	0.0318385	0.0266707	0.0327583	0.0289005	0.0285831	0.0261104
N,N-Dimethylsphingosine	0.0656606	0.095396	0.100941	0.0887332	0.0594647	0.0575608	0.0687047	0.0793175	0.0593824	0.0450679	0.0700552	0.0849581	0.0832431	0.0403725	0.0448478	0.0968759	0.0420894	0.0426836	0.0353311	0.0598858	0.0484464	0.0626304	0.0729722	0.10192	0.0519859	0.0522018	0.0929919	0.0363638	0.0371996	0.0466182	0.0418673	0.0284371	0.0450021	0.0310044	0.0513229	0.0313226
Glabranin	2.11787e-05	2.07315e-05	2.05299e-05	0.00548248	2.09599e-05	2.21287e-05	2.23422e-05	0.000397659	2.18908e-05	2.21639e-05	2.08422e-05	2.17997e-05	2.13938e-05	2.35003e-05	2.29874e-05	0.000289423	2.02662e-05	2.07732e-05	2.12651e-05	2.20506e-05	2.10328e-05	1.96388e-05	2.19046e-05	0.0105695	0.00925615	0.0394874	2.22465e-05	2.18787e-05	2.07415e-05	2.26001e-05	0.00318581	0.0572029	2.08217e-05	0.00536715	0.874829	0.0691491
(E)-2,6-Dimethyl-2,5-heptadienoic acid	0.25617	0.346873	0.188283	0.172312	0.103971	0.216564	0.11011	0.103177	0.13579	0.356126	0.270708	0.148469	0.137448	0.164876	0.104253	0.253371	0.121572	0.0945573	0.0727109	0.0995309	0.136984	0.095759	0.175006	0.159703	0.242106	0.221489	0.298808	0.0962607	0.0991971	0.154324	0.15082	0.077771	0.0808484	0.295859	0.216743	0.123556
Nobiletin	0.00256241	1.50332	0.00209138	0.00131167	0.00438845	0.000577069	0.0200021	0.000790229	0.0026188	8.25972e-05	7.55216e-05	0.723255	7.10122e-05	7.16941e-05	0.0131939	9.30642e-05	0.00136636	0.0014937	5.72645e-05	6.58941e-05	6.63695e-05	7.06905e-05	8.0026e-05	8.63871e-05	6.70311e-05	7.55158e-05	0.00226914	7.17558e-05	0.00280128	0.0200198	7.33092e-05	5.62622e-05	0.00294649	6.15201e-05	5.7556e-05	5.77203e-05
LysoPE(16:1(9Z)/0:0)	0.163338	0.293747	0.417348	0.289374	0.320474	0.228042	0.320382	0.256317	0.279167	0.0747915	0.179429	0.0777605	0.201276	0.0821688	0.0733919	0.132773	0.144823	0.153702	0.195643	0.12502	0.149411	0.252265	0.204059	0.18411	0.330233	0.329527	0.409669	0.325628	0.471064	0.39864	0.379769	0.413905	0.647651	0.0430363	0.540184	0.236431
Ethyl oleate	0.410782	0.534379	0.613814	0.471514	0.640593	0.627674	0.499998	0.487906	0.60741	0.64007	0.731499	0.524462	0.668404	0.494401	0.694607	0.370626	0.69956	0.560453	0.699475	0.808507	0.645818	0.394498	0.616919	0.401266	0.592959	0.480874	0.35811	2.76396	0.309281	0.400519	0.431783	0.365138	0.42429	0.38927	0.549364	0.257977
Glucosylsphingosine	0.0623562	0.0664305	0.037379	0.0606426	0.0509375	0.0510822	0.0584392	0.0465371	0.0618559	0.0572762	0.0559967	0.0708809	0.0505254	0.06046	0.0522597	0.0693658	0.0434986	0.041156	0.046247	0.049815	0.0484638	0.0570491	0.0586405	0.0664078	0.0501881	0.0570121	0.0832616	0.054551	0.0505559	0.0627308	0.0561556	0.0423455	0.0503713	0.0443489	0.0422557	0.0430701
2-Phenylpropanal	0.450155	0.701186	0.388536	0.285892	0.17309	0.398914	0.167824	0.155373	0.248497	0.712036	0.484431	0.231543	0.377419	0.438875	0.152986	0.49835	0.202136	0.187687	0.0984498	0.152797	0.399498	0.138253	0.477554	0.212857	0.482414	0.459498	0.654615	0.146687	0.243082	0.247549	0.263802	0.119916	0.1325	0.609606	0.411494	0.243551
8-Isoprostaglandin E1	0.00895088	0.00996319	0.00972661	0.00943684	0.0107741	0.0119018	0.0105068	0.00893205	0.00892246	0.00271304	0.00953612	0.0105095	0.011436	0.0196761	0.0146799	0.00943194	0.00900426	0.0112317	0.0111704	0.00957703	0.011122	0.0107677	0.0123128	0.00926339	0.00976411	0.0107493	0.00932609	0.0166475	0.00871239	0.0112322	0.0112989	0.00953604	0.01101	0.0098455	0.0107709	0.0125698
(8E,15E)-1,8,15-Heptadecatriene-11,13-diyne	0.51842	0.58082	0.222093	0.367451	0.402741	0.441853	0.522771	0.475142	0.343343	0.524266	0.454228	0.650041	0.455328	0.547731	0.448745	0.403099	0.326367	0.281969	0.436623	0.284272	0.383538	0.44142	0.514911	0.562764	0.387291	0.522134	0.757697	0.385203	0.438849	0.372712	0.523682	0.472489	0.37687	0.448768	0.393938	0.34732
Agrocybenine	0.0646142	0.0639661	0.0195012	0.0573664	0.050323	0.0515176	0.0564627	0.0473471	0.0623801	0.0598792	0.0575137	0.07208	0.0515639	0.0537628	0.0530199	0.0695819	0.0430658	0.0441364	0.0437872	0.0480815	0.0516758	0.0552803	0.0609666	0.0606527	0.0516736	0.0581065	0.0842982	0.0552133	0.0468344	0.0661605	0.0552772	0.0404842	0.0536078	0.0436808	0.0433201	0.0451194
Narasin	0.0060756	0.00472052	0.00526782	0.00562874	0.00613102	0.00406311	0.00317056	0.00505929	0.00524469	0.00580658	0.00488224	0.00508577	0.00464028	0.0045464	0.00573049	0.00545828	0.00557705	0.00643786	0.0044084	0.006143	0.00618696	0.00456311	0.00446244	0.00464594	0.00449012	0.00527924	0.00663552	0.00448938	0.0055018	0.00469524	0.00462809	0.00511396	0.00476336	0.00504352	0.00567965	0.0045229
PC(20:5(5Z,8Z,11Z,14Z,17Z)/18:4(6Z,9Z,12Z,15Z))	0.00483326	0.0119643	0.00164025	0.00294628	0.00247892	0.00365054	0.00318301	0.00196003	0.00244301	0.0754671	0.0610012	0.0628033	0.379514	0.0769959	0.0998605	0.0549266	0.0524635	0.0418413	0.0229678	0.0268035	0.0168246	0.011547	0.00439485	0.011526	0.00130278	0.00584353	0.00176297	0.00428231	0.00397962	0.00880409	0.0116514	0.00821929	0.0313765	0.00482924	0.00611284	0.00531415
2,5-Dihydro-2,4-dimethyloxazole	1.03095	0.923345	0.449455	0.942801	0.791687	0.717689	0.790573	0.711834	0.821445	0.886753	0.9654	0.907921	0.771842	0.794068	0.834985	0.797817	0.745816	0.657015	0.634373	0.747561	0.745107	0.731382	0.875193	0.865319	0.810403	0.872276	1.19847	0.749754	0.743084	1.04643	0.858397	0.653117	0.802355	0.759062	0.632298	0.64926
Macaridine	0.0390845	0.0310973	0.0202819	0.029895	0.0276991	0.0244209	0.0277906	0.0317134	0.0270283	0.0305174	0.0273458	0.0313701	0.0246553	0.0261101	0.0276122	0.0345599	0.0232552	0.0206588	0.019648	0.0235854	0.0238747	0.0257322	0.0267408	0.0328523	0.02242	0.0280914	0.0418321	0.0319628	0.0271729	0.0351411	0.0272515	0.0213904	0.0289411	0.0289844	0.0205519	0.0197194
Cortexolone	0.00499942	0.00495603	0.00738475	0.00719204	0.00726602	0.00701662	0.00707571	0.00701299	0.0067034	0.0124474	0.00631269	0.00518353	0.0200042	0.0055261	0.0193657	1.12449	0.00680275	0.498424	0.0100971	0.0517739	0.00681298	0.00522545	0.00412197	0.00464919	0.00548137	0.00461131	0.00566642	0.00526461	0.00558547	0.00583544	0.00479854	0.00627418	0.00480723	0.00563646	0.00588499	0.00386231
11(R)-HETE	0.00607896	0.00381069	0.00356305	0.00447419	0.006155	0.00607926	0.00416057	0.00496873	0.0068996	0.797554	0.0182506	0.0166142	0.00714406	0.00240118	0.030307	0.730179	0.758753	0.338838	0.011547	0.0049104	0.00641377	0.0606865	0.00788047	0.00476549	0.00450351	0.00396902	0.00638002	0.00419223	0.00184444	0.00884892	0.00233589	0.004287	0.00600787	0.00303863	0.0071393	0.00331145
Sterebin E	0.0320484	0.0438469	0.0291466	0.0657923	0.0864214	0.0360784	0.0172765	0.0140808	0.0378682	0.0399195	0.0279168	0.0114933	0.0506531	0.00957278	0.0110355	0.00787312	0.0089337	0.00608668	0.059602	0.0178872	0.0611707	0.0759161	0.0657318	0.0456476	0.077775	0.0992219	0.097093	0.0134323	0.0335975	0.0167682	0.0274633	0.0170932	0.0511822	0.00594053	0.0580352	0.0151685
Fumitremorgin B	0.195022	0.247653	0.13564	0.155649	0.150794	0.20168	0.211575	0.153605	0.19717	0.838438	0.186119	0.194143	0.161042	0.20568	0.257946	0.255845	0.217	0.243608	0.182432	0.163978	0.196273	0.311435	0.361587	0.592739	0.522822	0.233787	0.522528	0.235648	0.300798	0.511019	0.365643	0.232327	0.382087	0.220625	0.359027	0.171598
PS(16:0/22:4(7Z,10Z,13Z,16Z))	0.0105082	0.0205634	0.0120345	0.0172837	0.0254432	0.0104327	0.01236	0.0071223	0.00689756	0.107343	0.0298326	0.0319236	0.0589897	0.0432315	0.0371553	0.0823207	0.0210479	0.0173802	0.0096468	0.0470021	0.0393475	0.0278222	0.0332558	0.0406035	0.0462931	0.00750659	0.031557	0.0173262	0.0136321	0.0174228	0.0135119	0.0104093	0.00873347	0.00889054	0.0127814	0.0127906
4-Pyridoxic acid	2.34779	1.94614	1.01688	1.77259	1.91957	1.41415	1.19262	1.72715	1.37316	3.30262	3.82446	3.47696	2.44251	1.99063	3.5977	5.24645	3.67049	4.4821	1.43483	1.83212	1.81055	1.18819	0.978235	1.05898	0.464147	0.822496	1.00034	0.579122	0.548321	2.93831	3.15161	0.353708	0.950871	0.198562	0.54553	0.351006
Petroselinic acid	15.9411	18.4985	19.8566	17.5795	27.4634	25.5494	19.9731	19.4371	19.7598	36.3346	25.6162	25.5054	24.7384	27.1404	41.5652	20.0886	21.6105	22.1499	25.6951	24.5826	26.386	18.6336	22.3714	15.0418	20.5971	19.8292	17.4243	44.8542	12.0003	20.8724	19.704	19.5733	21.7932	15.8548	23.0041	13.1679
Histamine	0.492945	1.74061	0.496558	0.661042	0.817195	1.11476	1.34613	0.687961	1.21724	0.123801	0.506385	1.13889	0.663095	1.51118	3.01103	0.736058	0.826996	0.472322	1.06973	0.738876	0.539033	1.27067	3.4066	1.4699	1.61624	0.571935	1.16096	0.609622	0.627296	0.736487	0.87402	0.491078	0.619545	0.566395	0.562317	0.532198
Pelargonic acid	0.0733583	0.0705906	0.0739964	0.0710822	0.074014	0.0742692	0.0824124	0.0784526	0.0735025	0.0860462	0.0783463	0.0798394	0.0728241	0.0884238	0.0958684	0.0716757	0.0769943	0.0721851	0.078618	0.0787893	0.0741251	0.0681478	0.0779508	0.0689959	0.0788405	0.0823304	0.0808426	0.0751631	0.0770232	0.0857247	0.0740898	0.0699832	0.0755289	0.197797	0.0779371	0.0716614
Rubraflavone D	0.0829663	0.0157579	0.00994254	0.0112066	0.0380979	0.0116115	0.0286286	0.0148168	0.00370183	0.0122865	0.0539083	0.040882	4.67502	19.5021	34.6502	0.00128421	0.0118066	0.00749764	5.72645e-05	0.00512707	0.427016	0.0145495	0.00430379	0.001592	0.193233	0.00348989	0.0217349	0.0148147	0.0741547	0.216084	0.00639799	0.00455109	0.0194543	0.00823834	0.0112059	0.00171356
2-Oxovaleric acid	0.0576399	0.0510919	0.063397	0.0560987	0.0529541	0.0550355	0.0828912	0.0606573	0.0595068	0.0608125	0.0604325	0.0652287	0.054386	0.0886624	0.0648491	0.0511171	0.0584466	0.047865	0.0548591	0.0787566	0.0586304	0.0466452	0.0620443	0.0579277	0.0557165	0.0562981	0.0590234	0.0602322	0.0552282	0.0770473	0.0402786	0.0666924	0.0511015	0.073777	0.0491957	0.0686986
Limonin	2.11787e-05	2.07315e-05	0.0025916	2.12351e-05	2.09599e-05	2.21287e-05	2.23422e-05	2.19124e-05	2.18908e-05	0.000521339	2.08422e-05	2.17997e-05	0.000231532	2.35003e-05	2.29874e-05	0.000178808	2.02662e-05	0.0147039	2.12651e-05	2.20506e-05	2.10328e-05	1.96388e-05	0.0010914	0.0560121	0.00449657	0.0587395	0.367663	0.00151863	0.0481474	0.00186283	0.015772	0.284152	0.00139939	0.317181	0.00121289	1.25349
PE(P-18:1(9Z)/15:0)	0.0392407	0.0601169	0.024349	0.046388	0.0414341	0.0276755	0.0651394	0.0304463	0.0513849	0.043359	0.0400346	0.397325	0.0374928	0.0349968	0.0492124	0.0491699	0.0290856	0.0245451	0.0212273	0.0291203	0.0527947	0.0349724	0.0411075	0.0453258	0.0355062	0.13418	0.0584664	0.0511471	0.0344467	0.0657799	0.0631819	0.0275764	0.0497022	0.033766	0.0319842	0.0271779
3,4-Dimethoxyphenylethylamine	0.0539204	0.0617027	0.0367879	0.0659288	0.0657587	0.0291275	0.0603814	0.0354684	0.0628547	0.086547	0.0726441	0.0975094	0.0615996	0.0512181	0.0533545	0.0885454	0.0297526	0.0352764	0.0474758	0.0303642	0.0564266	0.0603845	0.068187	0.0806923	0.0633236	0.0420688	0.185724	0.0480561	0.0469305	0.0532816	0.0858889	0.0324109	0.0808294	0.0293485	0.0607282	0.0584414
LysoPE(18:2(9Z,12Z)/0:0)	0.00703831	0.0568186	0.029028	0.044856	0.0679148	0.0525561	0.0250335	0.0167986	0.0103056	0.0338343	0.0222802	0.0488341	0.0433435	0.00699731	0.0218272	0.0273236	0.0274545	0.0274227	0.0386384	0.0174642	0.0119464	0.0335005	0.0361519	0.038662	0.0175868	0.0333109	0.0271047	0.295298	0.018835	0.026181	0.0461896	0.0141227	0.0328462	0.000277878	0.085713	0.0200683
Isopropyl beta-D-glucoside	0.261132	0.262313	0.156203	0.23423	0.202741	0.20944	0.227863	0.188819	0.251081	0.244037	0.234849	0.308614	0.221728	0.216429	0.200371	0.277879	0.17871	0.182579	0.17891	0.1957	0.206697	0.228778	0.250609	0.256122	0.214417	0.233571	0.344858	0.228045	0.196455	0.273872	0.226974	0.163619	0.213329	0.190327	0.171191	0.17997
L-Sorbose	0.263581	0.439486	0.151872	0.415951	0.30922	0.169602	0.270407	0.317618	0.370296	0.378575	0.488304	0.506198	0.295784	0.37976	0.82685	0.40121	0.177071	0.295968	0.367071	0.305693	0.189205	0.451151	0.296494	0.934229	0.312688	0.186838	0.469064	0.248553	0.309459	0.233096	0.390291	0.239994	0.294352	0.279365	0.177752	0.36004
PE(P-18:1(11Z)/16:0)	0.168164	0.164994	0.0824377	0.163941	0.111183	0.10165	0.18905	0.108249	0.0902601	0.135966	0.145067	0.26059	0.121995	0.126532	0.145946	0.13188	0.0995897	0.0769423	0.102935	0.0943276	0.151495	0.100466	0.212864	0.130109	0.130155	0.137903	0.247944	0.169118	0.101914	0.080063	0.106106	0.0881285	0.121361	0.0957432	0.0917426	0.0709498
Phenylacetic acid	0.00926795	0.00956807	0.0106144	0.00968785	0.0111494	0.00926952	0.0110374	0.0117234	0.0101496	0.011911	0.00936952	0.0115696	0.0104726	0.0111456	0.0111851	0.0106419	0.0107402	0.00943834	0.0108535	0.0145536	0.010997	0.00947367	0.00923726	0.00971045	0.011071	0.0104054	0.0109185	0.00962429	0.00985518	0.00909405	0.0110008	0.00808906	0.00854946	0.00962141	0.00850294	0.0104393
alpha-Mangostin	0.00841729	0.00831814	0.00758749	0.00827263	0.00624615	0.0127805	0.00572301	0.00787949	0.00899671	0.0316755	0.0200613	0.0131049	1.22798	0.0618012	0.328152	0.00398799	0.00426022	0.00440743	0.00789773	0.00716128	0.024166	0.720329	0.0362057	0.0117125	0.00592374	0.0103048	0.00740179	0.00730096	0.0115042	0.00977047	0.00663875	0.0164424	0.00824413	0.00974047	0.0118271	0.00973011
Desmethylxanthohumol	0.000133178	0.000123496	0.000110556	2.12351e-05	0.000295927	0.000309195	0.000306787	6.3941e-05	2.18908e-05	0.000203415	0.000801921	0.00146167	0.0416935	0.127177	0.682013	0.000352853	0.000451072	0.00232127	0.00240441	0.000445053	0.00136119	0.00227323	0.00553974	0.000277427	0.00238569	0.00438402	0.000394942	0.000395828	0.000225228	9.25874e-05	0.000367132	0.00148264	7.57683e-05	0.000898832	0.030392	0.00429125
2-Methoxyestradiol-3-methylether	8.33205e-05	8.44481e-05	5.05866e-05	0.000347565	0.000306464	0.000468358	7.26634e-05	6.51816e-05	7.86892e-05	0.0785044	0.00360957	0.00157773	0.00037686	7.16941e-05	0.0131859	0.0435043	0.397887	0.111401	5.72645e-05	0.000244803	6.63695e-05	0.00267123	8.0026e-05	8.63871e-05	6.70311e-05	7.55158e-05	0.000113358	0.00185427	6.55904e-05	9.04573e-05	7.33092e-05	5.62622e-05	7.06176e-05	0.000437833	0.00039339	0.00142693
Acetylhydrazine	0.0658511	0.0555533	0.049383	0.0791595	0.0634083	0.0461102	0.0472792	0.0392466	0.0589213	0.0518282	0.0752875	0.0729848	0.0451216	0.0592596	0.0686076	0.0724009	0.042722	0.0661913	0.0418648	0.0478732	0.0490564	0.0655704	0.0425265	0.0449018	0.0447701	0.0717555	0.0848264	0.0605876	0.0536621	0.0718103	0.0411099	0.0476171	0.0540819	0.0463593	0.0398099	0.0414266
2-(Methoxycarbonyl)-5-methyl-2,4-bis(3-methyl-2-butenyl)-6-(2-methyl-1-oxopropyl)-5-(4-methyl-3-pentenyl)cyclohexanone	0.0895614	0.117319	0.0571752	0.0778612	0.0790801	0.0760727	0.042197	0.0545115	0.0542905	0.0949913	0.0977856	0.126325	0.0878866	0.0685639	0.0927675	0.0853031	0.0621126	0.040423	0.0287487	0.118397	0.0498918	0.0440516	0.0497224	0.0944963	0.0620031	0.0547358	0.0528025	0.0626056	0.0406813	0.0200371	0.0674537	0.0229547	0.0474721	0.0204822	0.0724412	0.0341991
Biotin sulfone	0.109934	0.158028	0.171563	0.145972	0.143659	0.150374	0.252311	0.156775	0.164596	0.354061	0.213464	0.430888	0.224923	0.458842	0.202937	0.181	0.110837	0.147358	0.161308	0.250563	0.309968	0.415911	0.596946	0.686524	0.441692	0.219577	1.18572	0.137683	0.118573	0.186708	0.0655387	0.0800249	0.105301	0.115293	0.147692	0.0519004
Rotenone	0.0594738	0.0549556	0.0787649	0.0756187	0.0770931	0.093133	0.0857785	0.0763749	0.0870212	0.0495693	0.0892792	0.0691046	0.0826407	0.0479654	0.0488083	0.0238802	0.0529891	0.0487189	0.0834323	0.065052	0.0826434	0.472243	0.0988095	0.0765054	0.0839944	0.0776995	0.0811857	0.130017	0.0814874	0.0755416	0.112423	0.102058	0.100777	0.0883645	0.0997762	0.0669586
Palmitoleoyl Ethanolamide	0.493717	0.418764	0.259085	0.255461	0.298055	0.304692	0.725996	0.220539	0.293931	0.800627	0.327384	0.369681	0.456338	0.307475	0.370513	0.710234	0.263428	0.478274	0.215229	0.382335	0.357336	0.485586	0.325713	0.26919	0.253671	0.298163	0.931923	0.2374	0.313441	0.311196	0.56614	0.343218	0.410114	0.262267	0.314222	0.430436
gamma-Ionone	0.790156	0.970261	0.53417	0.901111	0.6226	0.48495	0.751488	0.707289	0.64706	0.818259	0.910587	1.06516	0.502671	0.733786	0.806644	0.951257	0.613831	0.596712	0.582695	0.627148	0.485895	0.539841	0.696167	1.08136	0.70458	0.721924	1.14575	0.572909	0.784726	0.758576	0.712115	0.538061	0.843727	0.737617	0.797665	0.470531
Nevskin	0.00953269	0.00815534	0.00508293	0.00743552	0.00824403	0.00770158	0.00620476	0.00636239	0.00786896	0.00942165	0.00907557	0.0109234	0.00759687	0.00801666	0.00551462	0.0111684	0.00555859	0.00619136	0.00533003	0.00633775	0.00673376	0.00550323	0.00751365	0.00909739	0.00701283	0.00779185	0.0110451	0.0075567	0.00614756	0.0070595	0.00699458	0.00588972	0.00808741	0.00671307	0.00592162	0.00606122
Punicic acid	0.693604	0.488805	0.313964	0.476099	0.422729	0.425106	0.33966	0.343221	0.406725	0.39678	0.641171	0.361566	0.476715	0.342111	0.531556	0.402318	0.272747	0.267998	0.242347	0.320486	0.303524	0.321536	0.338784	0.340025	0.451786	0.309746	0.736304	0.357862	0.458941	0.385049	0.435102	0.268888	0.332914	0.469066	0.424016	0.218054
(1Z,4Z)-1,5-bis(4-hydroxyphenyl)-1,4-pentadiene	0.0689098	0.0654685	0.0517356	0.0665145	0.0584688	0.0474456	0.0640498	0.0514726	0.122721	0.0664911	0.0648497	0.0833053	0.0512317	0.0544801	0.0567814	0.0780713	0.0463559	0.0524731	0.0433293	0.0595569	0.0529565	0.0605846	0.0639516	0.0682998	0.0541776	0.0728189	0.0932975	0.0566089	0.0577419	0.0796789	0.0604874	0.0469267	0.0572734	0.103844	0.0435165	0.0548134
Rubraflavone C	0.00521146	0.011834	5.05866e-05	8.08213e-05	0.00129795	6.60929e-05	7.26634e-05	0.00133577	7.86892e-05	0.0164325	0.0155186	0.0462229	0.589075	5.5099	12.0773	0.000666414	5.91612e-05	0.00158307	5.72645e-05	0.0135087	0.0380786	7.06905e-05	8.0026e-05	8.63871e-05	0.0111063	7.55158e-05	0.000113358	0.00339531	0.00413387	0.304816	7.33092e-05	0.000217813	7.06176e-05	0.000283189	0.000534202	5.77203e-05
Sciadonic acid	0.297669	0.283212	0.528269	0.279404	0.47725	0.569085	0.349442	0.353946	0.63424	0.412166	0.369411	0.532057	0.450382	0.173481	0.360689	0.212708	0.330837	0.32713	0.919597	0.39459	0.481515	0.292372	0.747329	0.304502	0.515602	0.432089	0.167578	0.97325	0.168402	0.319129	0.25341	0.396175	0.336007	0.14395	0.493569	0.194274
1-(3-Aminopropyl)-4-aminobutanal	0.589353	0.529541	0.303495	0.516063	0.479297	0.458834	0.468101	0.473163	0.50495	0.509434	0.461765	0.684786	0.498428	0.449669	0.4515	0.55478	0.384996	0.427181	0.393915	0.422396	0.455512	0.444466	0.504856	0.587024	0.431237	0.531153	0.780882	0.513482	0.454603	0.560086	0.460504	0.365587	0.442575	0.372006	0.366114	0.358535
Diacetone alcohol	0.0383623	0.0412593	0.0353709	0.0323675	0.0365862	0.0463953	0.0513613	0.0443496	0.097781	0.0505889	0.0461619	0.0408639	0.0325147	0.0329078	0.0494197	0.0364997	0.0504731	0.0331302	0.037559	0.0457216	0.0469285	0.0377382	0.0339939	0.0350237	0.0367433	0.0399629	0.0354787	0.0396138	0.0458834	0.0482268	0.0458991	0.035833	0.0376724	0.0533955	0.0362005	0.0320244
Ovalicin	0.0299051	0.0269104	0.0170943	0.0285656	0.0220509	0.0230579	0.0252776	0.0216305	0.0282379	0.0279342	0.0259726	0.0341531	0.0243548	0.026214	0.0225264	0.0308561	0.0194153	0.0192391	0.0178855	0.0217988	0.0220893	0.0234459	0.0289089	0.0308989	0.0230657	0.0258306	0.0388246	0.0175601	0.0227011	0.030533	0.0257435	0.0195542	0.0246549	0.0209367	0.0192203	0.0205122
Thamnosin	8.33205e-05	0.0226335	0.00948185	0.000719476	0.00471677	0.000817015	0.014466	0.000279859	0.106392	0.00828211	7.55216e-05	9.49681e-05	0.00855227	7.16941e-05	7.34116e-05	0.00508139	0.000632129	0.000775962	0.000699417	6.58941e-05	0.155125	0.00375117	0.0189951	1.1009	0.0123601	0.0329103	0.0382641	0.0012125	0.0156069	0.0332368	7.33092e-05	5.62622e-05	0.00529096	6.15201e-05	0.00226678	5.77203e-05
(3S,6E,10E)-1,6,10,14-Phytatetraen-3-ol	0.0845627	0.0665907	0.0711456	0.0700111	0.0704673	0.0347483	0.0506129	0.024081	0.0503856	0.0537415	0.0617768	0.0726029	0.0557625	0.0936995	0.0743994	0.103397	0.057605	0.0632664	0.0359316	0.031846	0.0720044	0.0255261	0.0319884	0.0827411	0.0177503	0.0380612	0.0784673	0.0387164	0.0526475	0.082775	0.0686104	0.0499163	0.0558426	0.0151148	0.0405192	0.0809075
(3beta,22E,24R)-3-Hydroxyergosta-5,8,22-trien-7-one	0.319232	0.412786	0.279738	0.304488	0.348334	0.300837	0.145509	0.189913	0.218564	0.596727	0.347645	0.595218	0.428467	0.23454	0.57124	0.382028	0.315357	0.231321	0.182172	0.410475	0.278099	0.245828	0.3365	0.523534	0.296488	0.254296	0.276601	0.351832	0.192056	0.192396	0.296517	0.118296	0.250221	0.0898413	0.340917	0.13759
5a-Androstan-3b-ol	0.0372173	0.0406905	0.0346921	0.0294028	0.0287068	0.0359073	0.0349642	0.0164498	0.0299996	0.0589618	0.02529	0.068069	0.0228417	0.0312849	0.0287753	0.049075	0.023244	0.0201704	0.0283242	0.0174608	0.0271357	0.0775225	0.0415047	0.037399	0.0278195	0.031674	0.0402432	0.0434799	0.0250393	0.0411313	0.0649206	0.0225392	0.0403796	0.0224668	0.0293447	0.0247957
Linoleamide	100.637	64.6008	37.693	81.5608	118.709	54.9354	140.447	75.5261	66.929	167.942	58.723	124.696	120.023	119.96	66.9041	176.552	37.9295	94.9618	100.017	66.2678	64.7058	62.1513	131.117	40.2702	54.6724	72.4095	178.295	55.6383	121.01	62.6815	112.276	105.729	52.0619	69.9351	48.192	56.0139
1-Aminocyclopropanecarboxylic acid	0.08676	0.138591	0.0503804	0.0616478	0.13248	0.0722832	0.175738	0.0984714	0.10116	0.0937822	0.0858855	0.114392	0.0824359	0.0810153	0.0878017	0.0969803	0.0908101	0.0649041	0.0730895	0.0737769	0.0682602	0.104438	0.0897524	0.0720081	0.0791998	0.112004	0.119202	0.101442	0.0474175	0.098692	0.0636813	0.0553229	0.0733005	0.0618991	0.0519195	0.0447033
Heliannone B	0.00606496	0.00942198	0.0110164	0.00623858	0.006653	0.0066948	0.00380586	0.00595809	0.00438846	0.0366415	0.050071	0.016672	0.815493	0.0174256	0.0330373	0.0378959	0.0644028	0.090672	0.103421	0.0953329	0.0562688	0.396934	0.0186608	0.336248	0.00965256	0.163289	0.0140051	0.00505996	0.00278833	0.00260839	0.0340696	0.00684963	0.0149633	0.031528	0.00685384	0.00475555
5,7-dihydroxy-2-(4-hydroxyphenyl)-6,8-dimethyl-3,4-dihydro-2H-1-benzopyran-4-one	2.11787e-05	2.07315e-05	2.05299e-05	2.12351e-05	2.09599e-05	2.21287e-05	0.000340391	0.000300327	0.000144366	0.00909143	0.000171367	0.000109413	2.13938e-05	0.000135641	0.00176961	0.00125357	2.02662e-05	2.07732e-05	0.028506	0.0348149	0.0296449	0.0934543	0.00850443	0.0924599	0.00501633	0.0192434	0.00325316	0.00419196	0.000398801	2.26001e-05	0.100514	0.00498857	0.00554336	0.0103806	0.0016575	0.00274887
N-Methylalanine	0.0414016	0.0388264	0.0317116	0.0393937	0.0300477	0.0302583	0.0337472	0.0388875	0.0420379	0.0332982	0.0364588	0.0458681	0.0426006	0.0367939	0.03725	0.0437156	0.0290791	0.0278461	0.0278895	0.0287945	0.0268765	0.0505812	0.0401384	0.0380263	0.0341966	0.0397458	0.0516366	0.0304103	0.0283332	0.0557836	0.0606682	0.0217498	0.0384324	0.0207083	0.0408079	0.0252865
5-KETE	0.00204872	0.00284626	0.00381136	0.003339	0.00719892	0.005582	0.00519114	0.00370089	0.0042491	0.100122	0.00449959	0.00591318	0.00902306	0.00261924	0.00614589	0.0267474	0.151328	0.0378909	0.0114472	0.00391368	0.0120296	0.00272124	0.00811117	0.00380401	0.00352328	0.0051454	0.00247774	0.00481666	0.00261869	0.00975767	0.00289427	0.00292901	0.0032812	0.00570751	0.00932378	0.00192911
D-Serine	0.00637939	0.00538107	0.007214	0.00616352	0.00848867	0.00922446	0.00522905	0.00772871	0.00636256	0.00415116	0.0059301	0.00559866	0.00582705	0.00903085	0.00601255	0.00687806	0.00472497	0.00752764	0.00988586	0.00861467	0.00283186	0.00547867	0.00616297	0.00477317	0.00665425	0.00637315	0.00598986	0.00810411	0.00708878	0.00591272	0.00590433	0.0102404	0.00647435	0.00700135	0.00672806	0.00557759
PE(18:4(6Z,9Z,12Z,15Z)/18:3(6Z,9Z,12Z))	0.00832677	0.0456951	0.0367897	0.0211403	0.0202397	0.0190839	0.0143937	0.0273435	0.0164965	0.090584	0.0221359	0.00704498	0.0854325	0.00923662	0.0910228	0.0229305	0.0338004	0.0260314	0.0153281	0.0279186	0.0156653	0.0153643	0.0098288	0.012852	0.00532243	0.00862856	0.0218083	0.00839018	0.00921271	0.0365175	0.00583499	0.00887982	0.0163678	0.00595862	0.00396291	0.00172005
2,5-Dihydro-2,4,5-trimethyloxazole	0.354367	0.431467	0.141746	0.426461	0.198803	0.179589	0.22021	0.166527	0.24029	0.359304	0.211281	0.315261	0.349684	0.350208	0.196323	0.24124	0.186899	0.154043	0.304691	0.173409	0.182853	0.323988	0.217223	0.23369	0.193757	0.273849	0.470074	0.207298	0.211889	0.262448	0.208676	0.147576	0.230881	0.176879	0.234259	0.169462
1,2-Dimethyl-4-(6-methyl-4-heptenyl)-1,3-cyclohexadiene	0.0270431	0.0241798	0.00853949	0.0308646	0.0253897	0.0191733	0.0424774	0.0292411	0.0240412	0.0526263	0.0310641	0.0371653	0.0431274	0.0381319	0.0234866	0.0675376	0.0461266	0.0311803	0.0201939	0.0219412	0.0258021	0.0172299	0.0353576	0.0114746	0.0177298	0.0240248	0.0686766	0.0246668	0.0475145	0.0297644	0.0348204	0.032535	0.015875	0.0261419	0.0200951	0.0145272
Benzyl methyl sulfide	0.0148994	0.0181021	0.0102412	0.0200492	0.0148908	0.0111169	0.0193618	0.00879183	0.0394688	0.0165859	0.0137704	0.0204688	0.0143775	0.0151475	0.0078674	0.0176019	0.0112007	0.0104469	0.0107579	0.0124676	0.0110891	0.0104097	0.0173239	0.015269	0.0270151	0.0139982	0.0295144	0.0131203	0.0204874	0.0167442	0.00799624	0.0107023	0.00968211	0.0164766	0.0167777	0.0116617
L-Carnitine	8.33205e-05	8.44481e-05	0.0776617	8.08213e-05	0.112082	6.60929e-05	7.26634e-05	6.51816e-05	7.86892e-05	1.68551	0.77388	0.893067	0.909464	0.980841	2.19297	0.776423	0.307215	0.405485	0.348746	0.405671	0.413178	0.430984	0.302138	0.198907	6.70311e-05	0.273509	0.000113358	7.17558e-05	6.55904e-05	9.04573e-05	0.19673	5.62622e-05	0.0903486	6.15201e-05	5.7556e-05	5.77203e-05
12-Oxo-2,3-dinor-10,15-phytodienoic acid	0.0387579	0.0356568	0.0343083	0.028356	0.0329808	0.0385132	0.0382652	0.0300835	0.0369439	0.0296824	0.0361714	0.0391087	0.0310198	0.0392593	0.0302813	0.0305309	0.0287272	0.0343207	0.0363444	0.0315239	0.0318087	0.0329057	0.0368355	0.0306923	0.0346452	0.0336534	0.0384491	0.0368485	0.0286647	0.0375032	0.0376969	0.0271034	0.0285109	0.0351419	0.0288516	0.0342615
Germacrenone	0.0351432	0.04114	0.0204723	0.0383815	0.0232676	0.0174357	0.0267249	0.027135	0.0233598	0.0315712	0.0341436	0.0389206	0.0188527	0.0337132	0.0324284	0.0348265	0.0237963	0.0237015	0.0236899	0.0273672	0.0149616	0.0196327	0.0299456	0.0407168	0.0262584	0.0255633	0.0428032	0.0215159	0.0273671	0.0297818	0.0285988	0.0209141	0.0321827	0.0270953	0.0321674	0.0147305
Prostaglandin E2	0.00502363	0.0110202	0.0300792	0.0168853	0.0220519	0.0191298	0.0151496	0.0100456	0.0169552	0.00689696	0.003825	0.00258304	0.00440371	0.00199676	0.0030803	0.00359466	0.0135345	0.00754928	0.00881203	0.00694595	0.00623638	0.00823754	0.00909907	0.0077772	0.0148728	0.00703682	0.0166817	0.00986478	0.0286446	0.0190968	0.0262101	0.0223673	0.0259314	0.00619402	0.04865	0.00935573
Pyroglutamic acid	0.0237197	0.0296923	0.0369208	0.0389248	0.0314333	0.0425654	0.0420438	0.0280841	0.0627814	0.0558019	0.0294017	0.0182215	0.0518387	0.0270866	0.0445935	0.0412305	0.0302837	0.0352043	0.055323	0.029829	0.066367	0.0315538	0.0355808	0.0199943	0.0371163	0.0339216	0.0177163	0.0261184	0.0175601	0.026073	0.056817	0.029622	0.0359706	0.0757756	0.0592966	0.0182175
Blumenol C O-[apiosyl-(1->6)-glucoside]	0.0136711	0.0314498	0.0160964	0.0266484	0.027304	0.0353651	0.0304634	0.020402	0.0275603	0.0260297	0.0195936	0.0200485	0.0311954	7.16941e-05	7.34116e-05	0.0248898	0.0322829	0.0393825	0.0295479	0.0226604	0.0209619	0.0324165	0.0269921	0.0297308	0.0338817	0.0271875	0.0502944	0.0369701	0.0258414	0.0421169	0.0336675	0.0242129	0.0462242	0.00524637	0.0361491	5.77203e-05
1-(2,6,6-Trimethyl-2-cyclohexen-1-yl)-1-penten-3-one	0.071391	0.0462344	0.0245358	0.0499204	0.0728073	0.0384739	0.0916392	0.0461958	0.042978	0.0999696	0.0404563	0.0788462	0.0703457	0.0748342	0.0302965	0.108553	0.0261241	0.0689787	0.0579641	0.0430997	0.0434721	0.0371462	0.0808577	0.0291372	0.0410887	0.044734	0.105786	0.0385513	0.076876	0.0335423	0.0725177	0.0736552	0.0308659	0.0454545	0.0327877	0.0365985
Zingerone	0.0761082	0.0734627	0.0601858	0.0980614	0.0564018	0.0394547	0.0676481	0.0681414	0.0524481	0.0522846	0.0827522	0.0686294	0.0508981	0.0458516	0.0650053	0.0650129	0.0731721	0.063903	0.0724579	0.0406873	0.0721154	0.0523624	0.0871363	0.0814598	0.0791118	0.0801896	0.0722503	0.0565945	0.0458628	0.0389416	0.0959815	0.044672	0.0704703	0.0905114	0.0491778	0.0683528
25-Hydroxycholesterol	0.0417775	0.0609369	0.0276987	0.0425398	0.0493671	0.0241564	0.0292414	0.0232238	0.0303462	0.0679705	0.0557289	0.0502794	0.0274364	0.0321686	0.047785	0.0445467	0.0449169	0.0538437	0.0220301	0.0426479	0.0259078	0.184856	0.0406547	0.0763033	0.036518	0.0297216	0.023117	0.0370846	0.0199102	0.0420518	0.0256616	0.0166006	0.031684	0.0130625	0.0462338	0.0191613
(6beta,22E)-6-Hydroxystigmasta-4,22-dien-3-one	0.0302248	0.130718	0.0377612	0.0737676	0.0378922	0.0308467	0.0816324	0.0344473	0.0483924	0.0382676	0.108594	0.0634734	0.232932	0.0616911	0.380962	0.0567474	0.204749	0.751721	0.0554975	0.0695172	0.0900403	0.1457	0.0427956	0.0480288	0.0595407	0.0690532	0.0968623	0.0722182	0.0447366	0.910378	0.0702569	0.065636	0.0995577	0.0315747	0.0872814	0.0575171
Xanthohumol C	0.00638321	8.44481e-05	0.0241887	0.00827871	0.00500104	0.000410433	0.00232721	0.00283719	0.0303992	0.00243515	7.55216e-05	0.000507785	7.10122e-05	0.00333869	0.00222897	9.30642e-05	0.00110439	0.00880139	5.72645e-05	0.0126314	0.0104259	0.00630981	1.68409	8.63871e-05	0.185711	0.0230139	0.354012	0.185418	0.172695	0.352558	0.114622	0.00686976	0.00198789	6.15201e-05	0.388677	0.0693794
Hesperetin 7-neohesperidoside	0.169267	0.0617987	0.0520605	0.107664	0.490574	0.125553	0.0891637	0.0618766	0.0898712	0.0800674	0.13386	0.141538	0.0901427	0.129026	0.0563348	0.0770552	0.0720278	0.0605419	0.0729812	0.115505	0.0577386	0.598185	0.0727579	0.0737046	0.088399	0.098927	0.160349	0.0548535	0.0815405	0.11118	0.0810846	0.0919083	0.0616673	0.0731902	0.0723643	0.0735345
1-Isothiocyanato-7-(methylthio)heptane	0.0971001	0.0677663	0.0439941	0.0215674	0.0697499	0.0137338	0.0606198	0.0384975	0.0183664	0.193284	0.12789	0.16561	0.165298	0.148936	0.530521	0.0999555	0.135813	0.190179	0.0815051	0.136814	0.126251	0.108921	0.0704773	0.0730435	0.0173808	0.075537	0.000113358	7.17558e-05	6.55904e-05	0.0282234	7.33092e-05	5.62622e-05	7.06176e-05	6.15201e-05	5.7556e-05	5.77203e-05
Ganoderol A	0.0151567	0.0421265	0.0251665	0.0451854	0.0372374	0.0127506	0.0144705	0.0140073	0.0280829	0.0583154	0.0850653	0.0289878	0.42213	0.0447351	0.359463	1.6185	0.0567222	0.0550919	0.0977348	0.020091	0.0720123	0.0524069	0.027927	0.0180607	0.0431558	0.0467099	0.04139	0.0322393	0.0264733	0.0451128	0.0149452	0.0139276	0.0537569	0.0175776	0.0109221	0.146216
Albanin C	0.00755508	0.00548237	0.004318	0.00611148	0.0114463	0.00455672	0.0216099	0.00247706	0.00340714	0.0268585	0.0137494	0.0158912	0.5498	0.312033	0.118626	0.0232108	0.00832989	0.216345	0.00935553	0.00797038	0.0129689	0.11097	0.012869	0.0166219	0.00843994	0.04306	0.122613	0.0295001	0.0267328	0.246753	0.0138784	0.0742541	0.00615688	0.109415	0.0230408	0.280059
Carvyl propionate	0.569292	0.694405	0.331581	0.651602	0.57616	0.455704	0.498988	0.51459	0.399018	0.533073	0.892185	0.799971	0.376332	0.59383	0.537679	0.66469	0.350821	0.479855	0.401219	0.464784	0.258804	0.378326	0.558022	1.21914	0.577704	0.623856	0.879227	0.76162	0.62532	0.419983	0.466445	0.508301	0.588224	0.559859	0.880401	0.39909
Phenylglyoxylic acid	0.0713311	0.0629028	0.059192	0.0578762	0.0557964	0.0610975	0.0724898	0.0656474	0.0701542	0.0585513	0.0587463	0.0650879	0.0538989	0.0694178	0.0587004	0.0573346	0.0518336	0.0556391	0.0635466	0.0561222	0.0601606	0.052515	0.0723646	0.056849	0.0681735	0.0603724	0.0673603	0.0630343	0.0563894	0.0679839	0.0597253	0.0605822	0.0557582	0.0728337	0.0546507	0.0526799
Crustecdysone	0.0383905	0.0354034	0.0232853	0.0362417	0.0284611	0.0260128	0.0333614	0.0303311	0.0362773	0.0356903	0.0388419	0.0456462	0.0942194	0.0307865	0.0323382	0.045256	0.0301771	0.0793652	0.026286	0.0349677	0.0179396	0.0374785	0.0361124	0.0897931	0.0612439	0.0322351	0.0576442	0.0385739	0.0290442	0.0410799	0.0313501	0.0370431	0.0460827	0.0339442	0.0250664	0.0497102
7-Ketodeoxycholic acid	0.0447352	0.057135	0.0262742	0.0546068	0.0444485	0.0337234	0.107565	0.0290063	0.0438595	0.0693328	0.0523924	0.162955	0.0412609	0.0330723	0.0470471	0.0611017	0.0435563	0.0292835	0.0629687	0.0730008	0.0434778	0.032593	0.0364976	0.0497708	0.0645213	0.0461403	0.117999	0.0723967	0.0290204	0.0597612	0.0939255	0.0378519	0.0386962	0.141209	0.0394282	0.0262427
(-)-Gossypol	0.073696	0.0489773	0.0302458	0.0651527	0.159246	0.0549312	0.165725	0.0392762	0.0638944	0.148093	0.0836537	0.0754909	0.130744	0.0596177	0.1169	0.189426	0.0493307	0.0821627	0.0953061	0.0386496	0.0507538	0.0763879	0.15501	0.0557147	0.0431362	0.0565486	0.24231	0.0686233	0.0501667	0.0578383	0.0636113	0.132765	0.0580483	0.0552726	0.039396	0.0401213
Avocadyne	0.0268752	0.0213987	0.0238517	0.0479118	0.0443514	0.0523479	0.106161	0.0336879	0.0575763	0.0351535	0.0158933	0.0113417	0.0190692	0.0145206	0.0235012	0.026623	0.026513	0.036956	0.0228836	0.0209528	0.0357623	0.0172294	0.0858739	0.0199067	0.0539539	0.0143627	0.0172983	0.0471895	0.0195174	0.0523042	0.0547833	0.0220311	0.0378946	0.0507431	0.0584368	0.0180419
15-Methylpalmitate	12.5149	8.71549	10.2763	12.0403	15.5592	14.5015	15.229	11.4134	13.8599	12.2526	8.66387	7.86204	7.46186	9.46281	6.68218	9.37805	7.7859	9.83649	13.1231	8.65893	13.8946	8.12518	15.1504	9.46419	16.8271	10.0059	12.1121	21.299	11.2876	11.4866	15.325	15.9887	14.0029	12.0887	16.463	8.40115
Epinephrine	0.0215977	0.0213507	0.013287	0.0200841	0.0179205	0.0176656	0.019076	0.0185389	0.0207018	0.0208181	0.0178468	0.0268317	0.0167383	0.0169247	0.0173727	0.0243925	0.0174351	0.0155965	0.0153854	0.0201756	0.0182371	0.0189619	0.019456	0.0231252	0.0161433	0.0203195	0.0310712	0.0193592	0.0185394	0.0238026	0.0192917	0.0143791	0.0175852	0.0153591	0.0153049	0.0158252
Harderoporphyrin	0.0436548	0.11791	0.165396	0.0602788	0.113578	0.0863418	0.053064	0.0598994	0.0517554	0.278831	0.276432	0.0398405	2.13918	0.0471979	0.101618	0.513374	0.45537	0.56211	0.733852	0.550906	0.110562	1.07546	0.11273	8.63871e-05	0.232651	0.0740087	0.319997	0.830669	0.38509	0.140944	0.228237	0.352353	0.140362	0.0416367	0.312121	0.137951
Lithocholic acid glycine conjugate	3.74569	3.65886	2.05363	3.53835	2.79675	3.1623	3.24603	2.72504	3.72919	3.46885	3.15408	4.22414	2.99456	3.11393	2.84173	3.79131	2.45125	2.42963	2.75691	2.63852	2.8846	3.19416	3.49879	3.71958	3.00547	3.16441	4.51798	3.05551	2.71956	3.54806	3.21527	2.46714	3.06816	2.11482	2.56144	2.50729
L-Lactic acid	0.378478	0.371348	0.280756	0.61528	0.463939	0.287712	0.498785	0.279865	0.501281	0.578688	0.271139	0.435966	0.441519	0.348686	0.678625	0.344936	0.363139	0.513775	1.07752	0.716413	0.409313	0.516611	0.353932	0.31019	0.273221	0.365205	0.47675	0.383496	0.472774	0.382435	0.370004	0.317375	0.529893	1.5825	0.390732	0.451163
2,2,6,7-Tetramethylbicyclo[4.3.0]nona-1(9),4-diene-7,8-diol	0.0240386	0.0214632	0.0156519	0.0177752	0.0290817	0.0256835	0.024282	0.0125311	0.0198782	0.0274487	0.028623	0.0206589	0.0195573	0.0143565	0.0204878	0.0357422	0.0205855	0.0377861	0.0168744	0.0162787	0.0154559	0.0236449	0.0177282	0.0534027	0.0202001	0.02431	0.0381074	0.022644	0.0167406	0.053066	0.0234963	0.0147056	0.0137781	0.0178321	0.0130436	0.021673
5,15-DiHETE	0.000787263	0.00145005	0.0020004	0.000860859	0.00171221	0.00141973	0.00119234	0.00160319	0.00127443	0.00525734	0.000974335	0.0020646	0.00711272	0.000642547	0.00163998	0.00206997	0.0245031	0.00823287	0.00671093	0.0013427	0.00199083	0.0176682	0.00344832	0.00171075	0.00137346	0.00146156	0.00124749	0.00128067	0.000467898	0.00187877	0.00178103	0.00123603	0.00297517	0.000693725	0.00236924	0.000855067
Glyceofuran	8.33205e-05	8.44481e-05	5.05866e-05	8.08213e-05	6.86979e-05	6.60929e-05	7.26634e-05	6.51816e-05	7.86892e-05	8.25972e-05	7.55216e-05	9.49681e-05	7.10122e-05	7.16941e-05	7.34116e-05	0.00519841	5.91612e-05	5.8432e-05	5.72645e-05	6.58941e-05	6.63695e-05	7.06905e-05	8.0026e-05	0.0153416	0.0270209	0.818062	0.000113358	7.17558e-05	6.55904e-05	9.04573e-05	0.0309741	0.0226554	7.06176e-05	0.0196144	0.504492	0.25419
(3alpha,5alpha,7alpha)-14-Methylergosta-9(11),24(28)-dien-3,7-diol	0.0124499	0.0171548	0.0118148	0.0135643	0.0213496	0.00920183	0.0216203	0.0119339	0.0150596	0.00864668	0.0270025	0.00316303	0.00738957	0.00721288	0.00230173	0.00783801	0.00471506	0.00588217	0.00554354	0.00985081	0.0139602	0.00799951	0.0124837	0.00496273	0.0220397	0.00928362	0.0135492	0.0281233	0.0167739	0.0116203	0.0169211	0.0108347	0.0146925	0.00184478	0.0279171	0.00727737
alpha-Terpineol propanoate	0.654399	0.810229	0.436625	0.780631	0.540779	0.388563	0.61127	0.616026	0.53003	0.697854	0.78202	0.857808	0.413814	0.608964	0.695631	0.804712	0.521342	0.493147	0.477558	0.54084	0.42	0.448832	0.587066	0.888269	0.576352	0.618857	0.969388	0.468338	0.690301	0.649697	0.590084	0.472684	0.744254	0.605949	0.690517	0.394311
Estriol-16-Glucuronide	0.000547649	2.07315e-05	2.05299e-05	0.000224358	0.000240921	0.000391259	0.000320191	0.000147919	0.000303822	0.0312183	0.0107835	0.149867	0.0232301	0.00162542	0.000911989	8.30025e-05	0.000270775	0.000106163	0.000345801	0.000258645	0.000228022	0.00235518	0.000242881	0.000109538	0.000513419	0.00055933	0.000359561	2.18787e-05	0.000162162	0.000570393	0.000202964	0.000265137	0.000267914	0.00026308	2.07957e-05	0.000297349
Artesunate	0.0377475	0.0471848	0.0348366	0.0312396	0.0342073	0.0366851	0.0465995	0.0352957	0.040257	0.037049	0.0428435	0.0357874	0.0350509	0.0376035	0.0279771	0.0372245	0.0340114	0.0370825	0.0332348	0.032212	0.0353487	0.0327585	0.0350488	0.0330624	0.0371876	0.025145	0.0394853	0.0373818	0.0356062	0.039329	0.0416323	0.0379197	0.0327919	0.0421562	0.0317813	0.0321005
Estriol	0.000818949	0.00113372	0.000865702	0.000836021	0.00116419	0.00130287	0.00106083	0.000775852	0.00120219	0.0363926	0.00205401	0.00209988	0.00112347	2.35003e-05	0.00667779	0.0163756	0.453128	0.122442	2.12651e-05	0.00150369	2.10328e-05	0.000801484	2.19046e-05	0.00103353	0.000817107	0.00135319	0.00111257	0.00106647	0.00109265	0.00107679	0.00125973	0.00106435	0.00126779	0.00119304	0.00125582	0.000854564
Uridine	0.0201612	0.0277512	0.0335426	0.0207713	0.0244785	0.0278286	0.0242928	0.023697	0.0211894	0.0441037	0.026606	0.0290783	0.0390614	0.025896	0.0572347	0.0259031	0.0387743	0.0424624	0.039517	0.0295743	0.0369799	0.0355987	0.0264935	0.027383	0.0258455	0.0264743	0.0187427	0.0108832	0.0144761	0.0331171	0.0109398	0.0125618	0.0151817	0.00948383	0.0187394	0.00714814
2-(3-Phenylpropyl)pyridine	0.0638333	0.0653865	0.0388926	0.065982	0.0577309	0.0509923	0.0561514	0.0539998	0.0593098	0.0696082	0.0610392	0.0758305	0.0597971	0.0562742	0.0676234	0.0765856	0.0462756	0.0432719	0.0428692	0.0511518	0.0551152	0.0540577	0.0604441	0.0688089	0.0534488	0.0595372	0.0905571	0.0543495	0.0536497	0.0727174	0.0557824	0.0478961	0.0555491	0.0497049	0.0469734	0.0441122
29-Norcycloartane-3,24-dione	0.0235993	0.0101189	0.0131526	0.00818147	0.00172551	0.0177033	0.00496081	0.00627829	0.0218187	8.25972e-05	0.0127498	0.00332827	0.00728184	0.00381291	0.00152892	0.00417778	0.00603482	0.000760402	0.00187978	0.0119365	0.0118618	0.00714704	0.00246054	0.0110743	0.0161809	0.0123604	0.0096766	0.00461882	0.00454193	0.00264478	0.00627125	0.00277976	0.00370507	0.0118463	0.0133979	0.00506751
Episterol	0.0237523	0.0316788	0.0286358	0.0229794	0.0174878	0.0138338	0.0173886	0.0140575	0.0263471	0.0197418	0.0340937	0.0352836	0.0155462	0.0145297	0.018101	0.0185319	0.0125902	0.0100696	0.0262184	0.0295477	0.0195938	0.0206849	0.021354	0.0176789	0.0278291	0.014667	0.0257482	0.0511699	0.0125228	0.0198742	0.0287579	0.00971542	0.0153608	0.0462156	0.0281411	0.00624878
Alpha-CEHC	1.76395	1.76904	1.03597	1.46323	1.29868	1.31994	1.4053	1.2837	1.5953	0.0544135	1.47956	1.83173	1.32042	1.38031	1.43685	1.79965	1.13509	1.11902	1.1407	1.27555	1.27103	1.5649	1.60548	1.9103	1.3934	1.56622	2.23344	1.45229	1.24803	1.88942	1.70544	1.10383	1.41697	1.15743	1.09313	1.18126
Dexamethasone	0.05296	0.0494672	0.0295076	0.0472648	0.0374038	0.0389504	0.0456524	0.0359025	0.0322272	0.0547639	0.0455292	0.0489017	0.0452367	0.0416519	0.0572185	0.0531547	0.0369408	0.0290885	0.0339532	0.0393963	0.037148	0.0338261	0.0435138	0.0495953	0.0390086	0.033108	0.0477718	0.041954	0.0370309	0.0362269	0.0440638	0.0315312	0.0406872	0.0338862	0.026306	0.0347556
Dihydroceramide	0.12921	0.145608	0.0722175	0.127172	0.203837	0.172719	0.141865	0.0645471	0.214746	0.0622148	0.0603886	0.0644479	0.0367455	0.0666135	0.0394949	0.107034	0.0540284	0.0501969	0.086759	0.0646153	0.148885	0.62459	0.227812	0.172265	0.223701	0.154254	0.204249	0.128122	0.141579	0.250158	0.332243	0.127455	0.181589	0.117162	0.25781	0.135261
12-Keto-tetrahydro-leukotriene B4	0.010514	0.0251719	0.0160419	0.0212558	0.0583044	0.0220888	0.0169654	0.0181224	0.00880461	0.0224556	0.0131032	0.0198975	0.0149137	0.0130779	0.0292798	0.0210698	0.019931	0.0163496	0.0207802	0.0119345	0.00792117	0.0227104	0.00805422	0.0170822	0.0117089	0.00873516	0.0205844	0.0236706	0.00508511	0.0168352	0.0113079	0.00548436	0.0229641	0.00910782	0.0152681	0.0196847
Psoralen	0.294238	0.271777	0.0553503	0.296082	0.268836	0.236153	0.243932	0.205894	0.294764	0.289246	0.325817	0.354887	0.242026	0.432617	0.289402	0.748158	0.206341	0.215489	0.219687	0.29757	0.151663	0.248115	0.317523	0.30735	0.276243	0.297638	0.454259	0.372569	0.246098	0.372622	0.321735	0.247949	0.247372	0.276914	0.256976	0.237395
(4E)-1,7-bis(4-hydroxyphenyl)hept-4-en-3-one	0.0925738	0.0927326	0.0540038	0.0829167	0.0785525	0.0721441	0.0820601	0.0679105	0.0890717	0.0874274	0.0852993	0.108634	0.0788432	0.0785621	0.081559	0.100597	0.0629436	0.0659414	0.062841	0.0727388	0.0723802	0.0771208	0.0864635	0.0962572	0.0751953	0.0843113	0.122876	0.0769853	0.074616	0.0980107	0.0790726	0.057944	0.0775565	0.068223	0.0630326	0.0650139
Gibberellin A53	0.00107181	0.000983289	0.00103471	0.000681405	0.00111635	0.00104471	0.00131625	0.000920956	0.000759563	0.046411	0.00137146	0.00855898	0.00127242	0.000713823	0.154175	0.0937377	0.0338626	0.0225956	0.00221619	0.00175143	0.00111301	0.00147879	0.00128737	0.0012235	0.000963911	0.00133207	0.000688357	0.00129134	0.00118007	0.00193563	0.000979416	0.000954096	0.00129256	0.00110797	0.000683004	0.000861661
(3beta,5alpha,6beta,9alpha,22E,24R)-23-Methylergosta-7,22-diene-3,5,6,9-tetrol	0.00672947	0.0256261	0.0100993	0.00959961	0.00824331	0.00708998	0.00739066	0.0151288	0.00861441	0.00787197	0.0206716	0.0238818	0.0216271	0.00565129	0.00942823	0.0170331	0.00905018	0.00976666	0.00992249	0.00771246	0.0114829	0.0128428	0.0165344	0.0055264	0.010253	0.00630444	0.0102664	0.00114223	0.00551746	0.0102876	0.00472632	0.00247615	0.00464933	0.000261102	0.0104148	5.77203e-05
(Â±)-(Z)-2-(5-Tetradecenyl)cyclobutanone	9.21853	6.52805	3.88583	7.22938	9.53936	5.41503	10.1467	6.43207	6.96799	11.1759	6.37915	10.0892	9.51669	9.27624	6.08566	12.0394	3.94608	6.92424	7.90031	5.73706	5.80579	6.87184	10.6463	4.52599	5.64898	6.62703	13.7542	5.6196	8.64621	6.34773	8.81276	7.42516	5.08959	6.17004	4.53668	5.265
cis-5-Tetradecenoylcarnitine	1.02024	0.218472	0.100272	3.84161	0.219433	0.151079	0.134542	0.182201	0.182891	0.289862	0.205165	0.133203	0.18552	0.119843	0.140473	0.143112	0.0782398	0.077948	0.238329	0.182783	0.328844	0.256387	0.253447	0.227983	0.302354	0.306257	0.384193	0.138495	0.160074	0.174864	0.227987	0.109424	0.168889	0.106406	0.178135	0.120666
Armillaramide	4.01565	3.70429	2.33226	3.2112	3.21884	3.0002	3.52268	2.4167	3.04068	3.85136	3.58322	4.45725	3.47998	3.5757	3.86746	3.94166	2.76923	2.43979	3.14003	2.40703	3.18192	2.83274	3.66327	3.74211	2.69318	3.49083	5.22456	3.29106	2.62705	3.77892	3.25863	2.42393	3.15996	2.63341	2.75556	2.70759
5-Aminopentanoic acid	3.37277	3.64095	2.91706	3.92935	4.56316	3.5642	3.60697	2.84954	3.95284	4.94007	3.07149	3.58941	3.49401	3.11062	4.07319	3.84533	2.70569	3.4996	3.85906	2.43027	2.91444	5.28752	4.78752	4.20329	3.85136	7.56062	6.74322	5.43876	3.82518	6.26395	4.93326	3.93259	6.47307	4.55894	4.20756	4.037
MG(18:3(6Z,9Z,12Z)/0:0/0:0)	0.015977	0.0210189	0.00409604	0.010425	0.0207355	0.0183353	0.00225407	6.51816e-05	7.86892e-05	0.0973775	0.0379633	0.0282807	0.00914565	0.0134842	0.0209131	0.00670157	0.0251967	0.0451501	0.333244	0.0189958	0.0577031	0.0133184	0.0334576	0.0275739	0.00218801	0.0410194	0.10186	7.17558e-05	6.55904e-05	0.00257526	0.030527	0.0297304	0.0247137	0.00728881	0.0196496	5.77203e-05
5,7-Dihydroxy-4'-methoxy-8-methylflavanone	0.286148	0.305474	0.240125	0.276118	0.264073	0.233379	0.272266	0.259902	0.266415	0.300578	0.267031	0.322652	0.284121	0.275131	0.253355	0.334038	0.251504	0.255004	0.217605	0.233706	0.250913	0.306149	0.265752	0.311038	0.269061	0.253963	0.323379	0.332811	0.284608	0.306447	0.334944	0.283928	0.337955	0.269576	0.278771	0.2987
LysoPC(20:4(5Z,8Z,11Z,14Z))	0.0701296	0.0523541	0.141359	0.0378402	0.063869	0.0705779	0.0634374	0.0630146	0.0592556	0.024673	0.0333759	0.0293615	0.0311049	0.0135264	0.0134262	0.0313467	0.030658	0.0381794	0.109131	0.03629	0.0199787	0.0350209	0.0382439	0.033916	0.0356308	0.130367	0.0794066	0.375607	0.083042	0.0365084	0.0717034	0.0389608	0.0584446	0.00619805	0.045727	0.0146262
LysoPE(0:0/20:4(5Z,8Z,11Z,14Z))	0.0324406	0.0496314	0.0514732	0.0462182	0.0511077	0.0512862	0.0447903	0.0419211	0.0387816	0.0272963	0.028767	0.0308882	0.0222965	7.16941e-05	0.00159566	0.027379	0.0229792	0.0237132	0.0358296	0.0260229	0.0233966	0.0446769	0.0369067	0.0306118	0.0505295	0.0373772	0.0514652	0.0677832	0.0541558	0.0330958	0.0630199	0.0552982	0.0888759	0.0125649	0.0643413	0.019967
N-Ethylglycine	0.0168668	0.0165828	0.0237133	0.0160102	0.0175319	0.0165509	0.0165334	0.0148745	0.0180021	0.0290507	0.0212083	0.0166669	0.0218077	0.0206003	0.0369127	0.0124631	0.0205407	0.0274953	0.012753	0.0142009	0.0162969	0.0189169	0.0251109	0.012812	0.019513	0.0607714	0.0184825	0.0221853	0.0195165	0.0231684	0.0475831	0.0273458	0.0466224	0.014628	0.0485718	0.0280945
PI(16:0/16:0)	0.00519471	0.0054233	0.00493995	0.00441148	0.00438764	0.00450676	0.0033184	0.00388549	0.00357409	0.010753	0.0045684	0.00482039	0.0045125	0.00948636	0.0103952	0.00451706	0.00380829	0.00530719	0.00633251	0.00386322	0.00638528	0.00601042	0.00620789	0.00428375	0.00762163	0.00646783	0.0022044	0.00402157	0.00340534	0.00216974	0.00219763	0.00303923	0.00396724	0.00409401	0.00418614	0.00367736
1-Acetoxy-2-hydroxy-16-heptadecyn-4-one	0.0469729	0.0897673	0.0347927	0.0783978	0.06426	0.0522924	0.0383855	0.0372552	0.0759892	0.101544	0.0525704	0.0204938	0.0964176	0.0287426	0.0476095	0.0255762	0.0195658	0.0146113	0.0587617	0.0245122	0.0735316	0.132349	0.0569699	0.0484397	0.0609396	0.0921401	0.0635864	0.0316004	0.0452775	0.0373041	0.04799	0.0298204	0.064333	0.0184573	0.0573423	0.0271348
Cuscohygrine	0.0305831	0.0340888	0.0191603	0.0306536	0.0268247	0.0277531	0.02674	0.0235087	0.0301108	0.0348303	0.0287877	0.0369733	0.0239678	0.0245742	0.0280919	0.0344976	0.0234388	0.0238934	0.0210593	0.0248427	0.0249852	0.0255399	0.0302392	0.0291476	0.0265177	0.0277398	0.0400309	0.0254785	0.0231186	0.0346564	0.0268106	0.0207168	0.0245569	0.0218989	0.022583	0.0219239
Torvoside G	0.0218013	0.0244344	0.0150773	0.0234317	0.0209129	0.0224682	0.0203526	0.0375188	0.0193212	0.0170396	0.0218083	0.0231273	0.0206001	0.0220524	0.0171333	0.0225081	0.016327	0.0191621	0.0161623	0.0189351	0.0210995	0.0182416	0.0261004	0.0269368	0.0207693	0.0219534	0.0319652	0.0207991	0.0233544	0.0244351	0.0166997	0.017933	0.0198832	0.0221168	0.0146196	0.0206561
Dimethylmalonic acid	0.00620413	0.0149652	0.00566347	0.00773301	0.00698944	0.00693547	0.0119701	0.00527611	0.00762182	0.0222491	0.00987712	0.0123823	0.0159855	0.0117147	0.040967	0.0111076	0.0119267	0.0112821	0.00763316	0.0117015	0.0130289	0.00955178	0.0101266	0.00799773	0.0107888	0.0107609	0.0067122	0.00750719	0.00503711	0.0102563	0.0123011	0.00996741	0.00927562	0.00979601	0.00999661	0.00762597
L-Valine	0.00574767	0.00422512	0.0230903	0.0128378	0.0149924	0.0163908	0.0135736	0.010122	0.0100483	0.00758638	0.00554622	0.00483121	0.00103806	0.00441814	0.00600838	0.00451193	0.0132921	0.0149881	0.0155036	0.00584826	0.013408	0.012367	0.0111198	0.00605547	0.00701114	0.0098211	0.00462969	0.00416368	0.00568635	0.00780529	0.00611265	0.00773382	0.0120057	0.00210067	0.0275558	0.00474117
5,5-Diisopropyl-2,2'-dimethylbiphenyl-3,3',4,4'-tetrone	0.00330367	0.00376639	0.00361729	0.001997	0.00118863	0.00125932	0.000562073	0.00050009	0.00136506	0.00433977	0.863509	0.0117713	0.36403	0.742952	4.25105	0.851262	0.0198412	0.113561	52.8865	0.0031853	0.0065319	0.00351369	1.08946	8.60632	0.00230139	1.74349	0.00932589	0.00351084	0.00299783	0.00675886	0.0195718	0.00297451	0.131241	0.00260117	0.00238011	0.00759762
(2E,11Z)-5-[5-(Methylthio)-4-penten-2-ynyl]-2-furanacrolein	0.0837578	0.245618	0.0551737	0.161058	0.149544	0.109545	0.187846	0.0815485	0.0970354	0.701199	0.09605	0.205696	0.205314	0.231795	0.46277	0.262789	0.13046	0.129082	0.0778688	0.144113	0.166705	0.656993	0.129527	0.151721	0.134844	0.123411	0.122712	0.118453	0.0612086	0.298699	0.111846	0.0938384	1.01001	0.157113	0.450419	0.193271
5,6-DHET	0.120509	0.10341	0.0715491	0.0775742	0.112998	0.0995275	0.115502	0.0943346	0.119552	0.127692	0.0970419	0.161023	0.0768174	0.115301	0.0963987	0.135559	0.0726736	0.0748213	0.09534	0.0956472	0.100123	0.115454	0.106869	0.114423	0.0921913	0.117589	0.158327	0.0963671	0.0849652	0.130583	0.126058	0.0753233	0.107819	0.0707744	0.0817829	0.091612
Medicagenic acid	0.00302883	0.0165366	0.00985057	0.0188417	0.00758005	0.0136902	0.0120955	0.00636732	0.00774054	0.0270417	0.000725046	0.0429938	0.00154906	0.000521103	0.00672115	0.00165946	0.0025038	0.00248287	0.00132107	0.00115094	0.00023626	0.00128532	0.000261745	0.000671891	2.12122e-05	0.000314692	2.22465e-05	0.000705562	2.07415e-05	0.000249298	2.12747e-05	6.82812e-05	0.000147688	2.35493e-05	0.000373088	1.93163e-05
1-Hydroxy-3,5-dimethoxy-2,4-diprenylxanthone	0.046299	0.0419525	0.0265997	0.0448581	0.0362289	0.0326815	0.0360337	0.0336078	0.0357295	0.0443302	0.0364393	0.0446434	0.0321197	0.0339731	0.0353762	0.0501797	0.0286984	0.0288194	0.0267117	0.0337826	0.0331547	0.0337399	0.0405321	0.041852	0.0312218	0.0363768	0.0567429	0.0382807	0.032968	0.0488762	0.0342439	0.0328234	0.0339704	0.0328465	0.0321893	0.0275918
Suberylglycine	0.124672	0.130749	0.0809491	0.132046	0.111455	0.0996315	0.114433	0.106087	0.119438	0.142543	0.119279	0.143213	0.109011	0.109923	0.127532	0.154695	0.0965394	0.0932386	0.0871643	0.107211	0.112006	0.108935	0.121259	0.140722	0.101372	0.124017	0.18023	0.105929	0.106872	0.145761	0.117393	0.0884513	0.115243	0.0976505	0.0970145	0.0917538
trans-3-Feruloylcorosolic acid	0.433033	0.708246	0.186118	0.559447	0.0482966	0.151471	0.0200005	0.609531	0.0630869	0.0238585	0.0101765	0.0400691	0.0226095	0.00432957	0.00474252	0.0211048	0.018848	0.140938	0.0156913	0.00967642	0.0269816	0.012982	0.00315631	0.115342	6.70311e-05	0.026074	0.00367338	0.00658034	0.000577679	0.0114472	7.33092e-05	0.00555838	0.0135629	6.15201e-05	0.0096203	0.000619062
Thromboxane B3	0.180466	0.179974	0.37965	0.1231	0.119862	0.0445359	0.189506	0.116462	0.127385	0.0607483	0.211914	0.175503	0.116393	0.0466329	0.0356423	0.134172	0.105656	0.0695829	0.146734	0.0637897	0.136082	0.16996	0.098861	0.103509	0.064598	0.131884	0.0845782	0.0333963	0.128735	0.0641193	0.102981	0.0878027	0.0990425	0.0189469	0.125021	0.0751942
Chalepin acetate	0.00486843	0.00315149	0.00176629	0.00553707	0.0058489	0.00470755	0.00314915	0.00465278	0.0047819	0.0133176	0.138153	0.52788	0.00338452	0.0155714	0.0169448	0.00993276	0.0280372	0.00902722	0.00511953	0.463203	0.00672957	0.00342499	0.00456501	0.00294476	0.0354114	0.0030733	0.00904834	0.00584382	0.0119098	0.00529344	0.00643563	0.0197244	0.00400712	0.00387978	0.0114008	0.003861
Dihydrouracil	0.0228426	0.0474071	0.019449	0.0249491	0.0242565	0.0169963	0.0381709	0.0180859	0.0222413	0.0823534	0.030582	0.0371112	0.00480943	0.0386066	0.126903	0.0325992	0.0285222	0.00557487	0.0330914	0.0356027	0.04856	0.0237991	0.0252319	0.017727	0.00581817	0.0289113	0.019351	0.019788	0.0154094	0.0241429	0.0355542	0.0228798	0.0280033	0.0190875	0.0362166	0.0169495
Ethiin	0.0999723	0.108958	0.294372	0.11283	0.0950831	0.1005	0.0925824	0.154358	0.140972	0.0651669	0.118294	0.102426	0.0928135	0.0241755	0.0393341	0.0756473	0.0651098	0.0450504	0.0799328	0.0508505	0.0765099	0.0909322	0.0889645	0.105233	0.0848453	0.0575229	0.112167	0.0468062	0.0562502	0.0579311	0.0570855	0.04496	0.0515391	0.00268284	0.0504907	0.0133071
Thymidine	0.02159	0.0192998	0.0283398	0.0507881	0.0554915	0.052875	0.0485943	0.0329512	0.0413842	0.0509778	0.0171089	0.0128341	0.0334743	0.0223681	0.0260137	0.0356912	0.0372587	0.0379281	0.0288628	0.0247717	0.05503	0.0229327	0.0482142	0.0218807	0.047859	0.0316709	0.0204671	0.0138258	0.0107554	0.0327181	0.0246903	0.0302932	0.0279703	0.0371645	0.0575921	0.0127422
Adrenic acid	0.0650067	0.159225	0.10781	0.132452	0.13702	0.0755051	0.0650327	0.117746	0.263284	0.0685752	0.0866733	0.085818	0.0704281	0.0943034	0.0877796	0.0523726	0.0889232	0.0863026	0.101852	0.100035	0.0793522	0.0750044	0.0634518	0.110135	0.0923457	0.0995493	0.111132	0.157865	0.172049	0.129528	0.0727509	0.13013	0.101792	0.129576	0.077426	0.0844584
Seryltryptophan	0.0743564	0.0685083	0.0655148	0.0557592	0.0445743	0.0444054	0.0439086	0.0538312	0.06593	0.0602963	0.0692076	0.081789	0.0593553	0.0631166	0.0343004	0.0889654	0.0117482	0.0431493	0.0274465	0.0752919	0.0683142	0.0814154	0.0491472	0.0362137	0.0244002	0.0661789	0.0477287	0.039989	0.035278	0.0190572	0.0167043	0.0167997	0.0319847	0.0220487	0.0319653	0.0220649
Glycyrrhetinic acid	0.00343618	0.0125729	0.0155812	0.00811192	0.00477433	0.00518178	0.00332933	0.00444536	0.00388113	0.016676	0.0097828	0.00528799	0.150453	0.0265027	0.19607	0.0237587	0.0139788	0.0213092	0.00699214	0.0141952	0.00546585	0.0166025	0.0025138	0.00551024	0.0115483	0.0334382	0.00379976	0.0116779	0.00577146	0.00455002	0.00588674	0.0166528	0.0179833	0.0224656	0.0318168	0.0101287
Ganodosterone	0.0172969	0.484782	0.013393	0.038499	0.0263575	0.0317112	0.020437	0.02364	0.0296509	0.0114927	0.0144404	0.00988868	0.0263725	0.00689241	0.00856202	0.00623532	0.00384275	0.000359315	0.00606848	0.0060389	0.00915111	0.00554123	0.00740427	0.0270191	0.00321563	0.00556799	0.0228868	0.00899812	0.00264935	0.00397644	0.00371773	0.00405516	0.00389083	0.00473221	0.00326786	0.0205066
[7]-Paradol	0.0401006	0.0543051	0.0199808	0.0361214	0.0404383	0.0264675	0.0678154	0.0351457	0.0348247	0.0350895	0.0788439	0.0453053	0.0314445	0.0595427	0.0151819	0.0493004	0.029783	0.0385703	0.023886	0.0379337	0.0264756	0.073143	0.0561196	0.233795	0.0301674	0.0339439	0.0600917	0.0209091	0.0266384	0.0379513	0.0279907	0.0270009	0.0128185	0.0336505	0.0428213	0.0280079
4-(Ethoxymethyl)phenol	0.0174894	0.0120991	0.00689431	0.015308	0.0183216	0.0122947	0.0175771	0.0143063	0.0177786	0.015827	0.0111893	0.0173745	0.0136285	0.012699	0.0124436	0.0242096	0.00977251	0.00744599	0.0139717	0.0111842	0.0155339	0.0109509	0.0175626	0.0125727	0.0141808	0.0164068	0.0248269	0.014349	0.0140848	0.0160584	0.0131774	0.0101163	0.0164317	0.00995092	0.0118127	0.0142757
