# Supplementary material for: Metabolomics reveals changes in soil metabolic profiles during vegetation succession in karst area
Source: Front Microbiol. 2024 Jun 26;15:1337672. doi: 10.3389/fmicb.2024.1337672 (PMC11233535; doi:10.3389/fmicb.2024.1337672)
Supplement: Supplementary file 3 [file Table_2.XLSX]

## Sheet: BW vs GL
id	MS2 name	HMDB	KEGG COMPOUND ID	Super.Class	Class	Sub.Class	GL1	GL2	GL3	GL4	GL5	GL6	GL7	GL8	GL9	MEAN GL	BW1	BW2	BW3	BW4	BW5	BW6	BW7	BW8	BW9	MEAN BW	VIP	P-VALUE	Q-VALUE	FOLD CHANGE	LOG_FOLDCHANGE
23	Daidzin	HMDB0033991	C10216	Phenylpropanoids and polyketides	Isoflavonoids	Isoflavonoid O-glycosides	0.271762	0.202201	0.129321	0.21216	0.2092	0.217927	0.279995	0.188994	0.230428	0.215777	0.361229	0.23287	0.254697	0.223236	0.287091	0.394227	0.177635	0.328252	0.298606	0.284205	1.36039	0.0244985	0.197307	1.31713	0.397393
34	2-Pyrrolidineacetic acid	HMDB0029444		Organoheterocyclic compounds	Pyrrolidines		0.0832663	0.104427	0.0470745	0.0758891	0.0735511	0.0499905	0.115354	0.0438808	0.0900356	0.0759409	0.181262	0.0996386	0.222734	0.0680557	0.206048	0.174923	0.116049	0.0753266	0.155197	0.144359	1.60889	0.0069844	0.0897557	1.90094	0.926715
39	Dihydro-4-mercapto-3(2H)-furanone	HMDB0039786		Organoheterocyclic compounds	Dihydrofurans	Furanones	0.351274	0.298718	0.409708	0.382037	0.333538	0.205774	0.326732	0.330904	0.474123	0.345867	0.226819	0.29125	0.315112	0.242735	0.0808883	0.135487	0.0783998	0.154906	0.161476	0.187452	1.81204	0.000719552	0.020326	0.541978	-0.883695
40	Vanillin	HMDB0012308	C00755	Benzenoids	Phenols	Methoxyphenols	0.00641979	0.00738515	0.00974059	0.00900877	0.00768665	0.00777819	0.00794998	0.00694366	0.00724754	0.00779559	0.00829032	0.00944311	0.0108884	0.00906184	0.0108197	0.0116435	0.00933778	0.0095067	0.00785062	0.00964911	1.66463	0.00333141	0.0551762	1.23776	0.307737
42	Pyrrolidine	HMDB0031641		Organoheterocyclic compounds	Pyrrolidines		0.055371	0.0676906	0.101079	0.0821522	0.0696573	0.0755275	0.0859707	0.0492704	0.0748521	0.0735078	0.0590759	0.0471786	0.0398027	0.0604797	0.0371174	0.0460246	0.0425256	0.0509945	0.08168	0.0516532	1.49693	0.00629718	0.0841131	0.70269	-0.509039
44	L-Glutamic acid	HMDB0000148	C00025	Organic acids and derivatives	Carboxylic acids and derivatives	Amino acids, peptides, and analogues	0.0160771	0.0171404	0.0235615	0.0115623	0.0156517	0.0154748	0.0126865	0.00988167	0.00913211	0.0145742	0.0595169	0.0149446	0.0348029	0.0409191	0.0288435	0.0775664	0.034251	0.0371803	0.0626495	0.0434082	2.17104	0.00196631	0.0388418	2.97842	1.57455
47	L-Phenylalanine	HMDB0000159	C00079	Organic acids and derivatives	Carboxylic acids and derivatives	Amino acids, peptides, and analogues	0.0959645	0.0856678	0.168781	0.14144	0.142351	0.137133	0.13599	0.0961583	0.120544	0.124892	0.100875	0.0715701	0.0642054	0.101512	0.0443012	0.0693156	0.0737712	0.105496	0.129943	0.0845544	1.48779	0.005845	0.0801075	0.677019	-0.562733
59	N-Acetyl-2,6-diethylaniline	HMDB0032854		Benzenoids	Benzene and substituted derivatives	Anilides	0.109055	0.226324	0.1212	0.297163	0.43134	0.284713	0.152989	0.244005	0.172048	0.226537	0.0415635	0.0372694	0.0555697	0.0599751	0.0397847	0.0359127	0.0968685	0.0517957	0.14924	0.0631088	2.0663	0.00112118	0.0269329	0.27858	-1.84384
64	Saringosterol 3-glucoside	HMDB0029767		Lipids and lipid-like molecules	Glycerolipids	Glycosylglycerols	0.0338645	0.079403	0.0989573	0.0597352	0.0533632	0.0545183	0.0591386	0.0443261	0.0377919	0.0578998	0.0753817	0.230184	0.0827261	0.149419	0.0937885	0.0894799	0.137287	0.133329	0.0870709	0.119852	1.84921	0.00545731	0.0767243	2.06999	1.04962
66	8,15-DiHETE	HMDB0010219		Lipids and lipid-like molecules	Fatty Acyls	Eicosanoids	0.569693	0.499294	0.729997	0.689	0.70058	0.830265	0.771282	0.72056	0.789914	0.700065	0.612668	0.770109	0.638862	0.668771	0.527606	0.499127	0.311886	0.559869	0.518095	0.567444	1.3652	0.0294008	0.220491	0.810558	-0.303012
68	Sucrose	HMDB0000258	C00089	Organic oxygen compounds	Organooxygen compounds	Carbohydrates and carbohydrate conjugates	1.13345	1.0706	1.33209	0.831156	0.827435	0.956898	0.995442	1.07571	1.34389	1.06296	1.56925	1.18272	1.35386	1.25547	1.37392	3.45722	1.16479	1.49716	1.71762	1.61911	1.64939	0.0495765	0.298733	1.5232	0.60711
72	Sorbitol	HMDB0000247	C00794	Organic oxygen compounds	Organooxygen compounds	Carbohydrates and carbohydrate conjugates	0.0311194	0.0652089	0.0432999	0.0663959	0.106647	0.0174363	0.0903917	0.0333913	0.0254152	0.0532562	0.765641	0.228091	0.530711	0.359355	0.442016	2.80283	0.421542	0.349799	0.294072	0.688229	2.31357	0.0461835	0.287897	12.923	3.69187
73	Docosapentaenoic acid (22n-3)	HMDB0006528	C16513	Lipids and lipid-like molecules	Fatty Acyls	Fatty acids and conjugates	0.163272	0.266476	0.416382	0.262439	0.410699	0.320805	0.287171	0.452007	0.365104	0.32715	0.226171	0.163976	0.0892028	0.276488	0.0700756	0.0877512	0.129691	0.37293	0.348607	0.196099	1.3921	0.0171046	0.156423	0.599415	-0.738372
75	L-trans-5-Hydroxy-2-piperidinecarboxylic acid	HMDB0029426		Organic acids and derivatives	Carboxylic acids and derivatives	Amino acids, peptides, and analogues	0.0126824	0.00667303	0.0189586	0.00767737	0.015538	0.0107087	0.00333743	0.00627706	0.0135154	0.0105964	0.257883	0.0387723	0.465127	0.0267453	0.0556044	0.166694	0.176979	0.0596797	0.0313992	0.142098	2.0302	0.0268492	0.207371	13.41	3.74524
80	Mammeigin	HMDB0030785		Phenylpropanoids and polyketides	Neoflavonoids	Prenylated neoflavonoids	8.33205e-05	0.00297118	0.00168182	0.00177541	0.00202849	0.00059593	0.0014526	0.00156128	0.000723131	0.00143035	0.0509094	0.0122994	0.00144906	0.0108245	7.16941e-05	0.00256115	0.0598517	0.0434256	0.0154222	0.0218683	1.36202	0.0291012	0.218675	15.2887	3.9344
85	LysoPE(18:1(9Z)/0:0)	HMDB0011506		Lipids and lipid-like molecules	Glycerophospholipids	Glycerophosphoethanolamines	0.0225491	0.0333804	0.0542283	0.0289699	0.0401551	0.0479922	0.0350317	0.0365483	0.0283033	0.0363509	0.020469	0.0213677	0.0176966	0.0251976	0.0108613	0.00364254	0.0154257	0.022667	0.0244457	0.0179748	1.77407	0.000343729	0.012222	0.494479	-1.01602
93	Kojibiose	HMDB0011742	C19632	Lipids and lipid-like molecules	Fatty Acyls	Fatty acyl glycosides	1.73823	1.68577	1.04598	1.29849	1.07051	1.14406	1.18288	1.17792	1.58562	1.3255	2.26956	1.47911	2.15302	1.62709	1.67708	3.28193	1.74494	1.64952	1.6952	1.95305	1.7661	0.00807336	0.0978612	1.47345	0.559197
106	3',4',5',7,8-Pentamethoxyflavan	HMDB0040311		Phenylpropanoids and polyketides	Flavonoids	O-methylated flavonoids	0.0129214	0.0185166	0.00574209	0.013717	0.00963957	0.00847752	0.0188486	0.00405751	0.0119708	0.0115435	0.0220172	0.00907347	0.0211208	0.0142871	0.0161813	0.0262357	0.0180171	0.0138316	0.0125745	0.0170376	1.32432	0.0411088	0.267419	1.47596	0.561651
111	Sakuranetin	HMDB0030090	C09833	Phenylpropanoids and polyketides	Flavonoids	O-methylated flavonoids	0.000536309	0.00124668	0.00238003	0.00030533	0.000665615	0.000139983	0.000254796	0.000567501	0.000294947	0.000710133	0.00319015	0.000973911	0.000613779	0.000915628	0.000490432	0.00463874	0.00123339	0.004948	0.00510269	0.0024563	1.63987	0.0328686	0.234947	3.45893	1.79033
123	Arachidonic acid	HMDB0001043	C00219	Lipids and lipid-like molecules	Fatty Acyls	Fatty acids and conjugates	0.843419	1.14909	1.98537	1.37705	1.74457	2.22728	0.92768	1.4394	1.93254	1.51404	0.989806	0.974217	1.00656	1.35219	0.563458	0.776784	0.528433	1.03092	1.20516	0.936391	1.55224	0.00691987	0.0892271	0.618471	-0.693223
131	Bifurcose	HMDB0038490		Organic oxygen compounds	Organooxygen compounds	Carbohydrates and carbohydrate conjugates	0.0316037	0.0396045	0.017594	0.022025	0.0236167	0.0266174	0.0184589	0.0232651	0.0318874	0.0260747	0.0639633	0.0401408	0.0582307	0.0353799	0.0481629	0.0726688	0.0363753	0.0354529	0.0316419	0.0468907	1.87377	0.00153113	0.0326361	1.79832	0.84665
140	Docosahexaenoic acid	HMDB0002183	C06429	Lipids and lipid-like molecules	Fatty Acyls	Fatty acids and conjugates	0.0299552	0.0632505	0.107017	0.0561027	0.102833	0.0836271	0.052599	0.0776003	0.0666608	0.0710718	0.054595	0.0273875	0.0297255	0.0380346	0.00783878	0.00755786	0.0239814	0.115678	0.0557171	0.0400573	1.4072	0.0386022	0.256798	0.563618	-0.82721
151	Capsidiol	HMDB0002352	C09627	Lipids and lipid-like molecules	Prenol lipids	Sesquiterpenoids	0.00538989	0.0127472	0.00569015	0.0110383	0.0106199	0.00872148	0.00970546	0.00706812	0.00961034	0.00895454	0.0413405	0.0056976	0.0753531	0.0186808	0.0103844	0.016325	0.0453824	0.0592114	0.0275649	0.0333267	1.64079	0.0148267	0.142782	3.72176	1.89599
170	1,4,9-Cadinatriene	HMDB0038125		Lipids and lipid-like molecules	Prenol lipids	Sesquiterpenoids	0.0246758	0.040218	0.0102082	0.0156824	0.0220432	0.0205895	0.00664692	0.0194378	0.0210432	0.0200606	0.0928148	0.0772485	0.0675437	0.0612728	0.0315546	0.0346622	0.108231	0.0893255	0.134597	0.0774722	2.04137	0.00069936	0.0200151	3.86192	1.94932
171	2-acetyl-1-alkyl-sn-glycero-3-phosphocholine	HMDB0062195		Lipids and lipid-like molecules	Glycerophospholipids	Glycerophosphocholines	0.35059	0.269987	0.102162	0.303224	0.21364	0.106682	0.320597	0.172839	0.362624	0.244705	0.126563	0.172505	0.171568	0.062844	0.0779384	0.0966564	0.161796	0.139152	0.0935374	0.122507	1.65657	0.00643147	0.0855323	0.50063	-0.998183
172	(9S,10E,12Z,15Z)-9-Hydroxy-10,12,15-octadecatrienoic acid	HMDB0031934		Lipids and lipid-like molecules	Fatty Acyls	Lineolic acids and derivatives	0.0560355	0.072851	0.0419239	0.0714331	0.172068	0.0688384	0.334661	0.0472284	0.0667441	0.103531	0.556231	0.178876	0.207071	0.130112	0.182015	0.687223	0.206521	0.225235	0.117038	0.276703	1.7406	0.0388979	0.257866	2.67264	1.41827
182	Kanzonol Z	HMDB0033099		Phenylpropanoids and polyketides	Flavonoids	Flavans	0.00317303	0.0145096	0.00368524	0.00680873	0.00631467	0.00584446	0.00732574	0.00337929	0.00285685	0.00598863	0.0143078	0.245148	0.709868	0.0866452	0.0561747	0.109947	0.097715	0.889628	0.842497	0.339103	2.13212	0.0253812	0.201679	56.6246	5.82336
184	Isobutyryl-L-carnitine	HMDB0000736		Lipids and lipid-like molecules	Fatty Acyls	Fatty acid esters	0.00175284	0.00529779	0.00415992	0.00937792	0.054441	0.0297385	0.00783491	0.00111946	0.0160364	0.0144176	0.213981	0.159871	0.370524	0.0534264	0.0812411	0.144412	0.0401464	0.0809173	0.0380832	0.1314	1.94737	0.0116125	0.122248	9.11385	3.18806
187	Hypogeic acid	HMDB0002186		Lipids and lipid-like molecules	Fatty Acyls	Fatty acids and conjugates	0.150451	0.100235	0.111629	0.111479	0.142194	0.160507	0.114167	0.114789	0.113952	0.124378	0.113428	0.126836	0.109039	0.116458	0.0975444	0.0856853	0.105707	0.100188	0.109473	0.107151	1.31823	0.0476711	0.292634	0.861491	-0.215092
195	Maltotriose	HMDB0001262	C01835	Organic oxygen compounds	Organooxygen compounds	Carbohydrates and carbohydrate conjugates	0.101046	0.111506	0.110329	0.085005	0.0905212	0.0949491	0.0952536	0.0898575	0.111665	0.0989036	0.15841	0.0937845	0.109334	0.13524	0.13912	0.249136	0.100709	0.13531	0.140969	0.140224	1.73717	0.0278208	0.212189	1.41778	0.503634
201	Thermophillin	HMDB0034335	C01692	Organic oxygen compounds	Organooxygen compounds	Carbonyl compounds	0.00658538	0.00814953	0.0116017	0.00917435	0.0120849	0.0121623	0.0173194	0.00991315	0.00962761	0.0107354	0.022513	0.020798	0.0305569	0.0260858	0.00897038	0.0289212	0.0508232	0.0190921	0.0638314	0.0301769	1.88011	0.00869114	0.102295	2.81097	1.49107
202	LysoPE(15:0/0:0)	HMDB0011502		Lipids and lipid-like molecules	Glycerophospholipids	Glycerophosphoethanolamines	0.285657	0.348653	0.280029	0.3006	0.312965	0.214034	0.391887	0.263025	0.320225	0.301897	0.122571	0.1574	0.176223	0.151431	0.0685366	0.0412722	0.178011	0.14278	0.135494	0.130413	2.10436	1.40696e-06	0.000203933	0.431978	-1.21097
204	Piperidine	HMDB0034301	C01746	Organoheterocyclic compounds	Piperidines		0.0518059	0.0503935	0.0637925	0.0609429	0.0804346	0.084296	0.0851556	0.0553137	0.0792565	0.0679324	0.0672028	0.0404106	0.0524507	0.0613213	0.0291084	0.0407435	0.0435836	0.0374916	0.0829841	0.0505885	1.31864	0.0328234	0.234734	0.74469	-0.425289
209	Ursolic acid	HMDB0002395	C08988	Lipids and lipid-like molecules	Prenol lipids	Triterpenoids	0.000389303	0.000590724	5.05866e-05	0.000477684	6.86979e-05	6.60929e-05	7.26634e-05	6.51816e-05	7.86892e-05	0.000206625	0.0224301	0.0213412	0.00322241	0.0211899	0.00738917	0.0127523	0.00852593	0.00393555	0.0111932	0.0124422	2.39811	0.00124471	0.0285931	60.2164	5.91208
215	Glabracin A	HMDB0032113		Lipids and lipid-like molecules	Fatty Acyls	Fatty alcohols	0.00282195	0.00219708	5.05866e-05	0.00262501	0.00050058	0.00107333	7.26634e-05	0.000346008	0.000442782	0.00112556	0.0904727	0.0554151	0.0144488	0.0426173	0.0255751	0.0358585	0.0407759	0.0137869	0.0326022	0.0390614	2.25302	0.00126399	0.0288687	34.7041	5.11703
225	5-HEPE	HMDB0005081		Lipids and lipid-like molecules	Fatty Acyls	Eicosanoids	0.00290239	0.0018562	0.00413366	0.00123133	0.00369366	0.00347658	0.00233218	0.00296899	0.00298816	0.00284257	0.0987059	0.00427842	0.00484436	0.00985703	0.00206985	0.0042408	0.107974	0.187768	0.137218	0.061884	1.60948	0.0387901	0.257487	21.7704	4.4443
238	Glycerol 1-propanoate diacetate	HMDB0031640		Lipids and lipid-like molecules	Glycerolipids	Triradylcglycerols	0.337713	0.341548	0.216504	0.370837	0.30324	0.238914	0.306628	0.282498	0.313526	0.301267	0.365511	0.329247	0.378255	0.298621	0.292993	0.33288	0.396307	0.494925	0.458608	0.371928	1.3302	0.023829	0.194171	1.23454	0.303977
247	Phytocassane D	HMDB0041057		Lipids and lipid-like molecules	Prenol lipids	Diterpenoids	0.0656678	0.151492	0.0544612	0.0926119	0.109203	0.0907783	0.389141	0.0619991	0.0766957	0.121339	0.827104	0.215697	0.268946	0.187658	0.271408	1.07674	0.305113	0.359163	0.209297	0.413459	1.95212	0.0255621	0.202138	3.40747	1.7687
250	Stigmasterol	HMDB0000937	C05442	Lipids and lipid-like molecules	Steroids and steroid derivatives	Stigmastanes and derivatives	0.0408924	0.0810795	0.0871501	0.0645905	0.0660348	0.0569325	0.0323996	0.0541862	0.0252848	0.0565056	0.0599066	0.247459	0.0706485	0.143405	0.0867266	0.0681066	0.118772	0.0763976	0.0788607	0.105587	1.47239	0.0419738	0.270841	1.86861	0.901965
255	N-Oleoylethanolamine	HMDB0002088		Organic nitrogen compounds	Organonitrogen compounds	Amines	0.0628756	0.072084	0.0552769	0.0680481	0.0904568	0.0617101	0.0792848	0.0475238	0.0562268	0.065943	0.0942897	0.11557	0.103231	0.0960775	0.0694343	0.140505	0.139018	0.147514	0.0832713	0.109879	1.95742	0.000530012	0.0166354	1.66627	0.736625
256	Hexamethylquercetagetin	HMDB0029308		Phenylpropanoids and polyketides	Flavonoids	O-methylated flavonoids	6.24173	5.94518	8.11287	4.88367	4.8417	5.46073	4.70574	7.04919	5.88392	5.90275	7.99599	6.79639	7.37205	7.67786	7.3946	13.3787	6.68977	9.17283	9.40589	8.43156	1.82563	0.00548659	0.0770649	1.42841	0.514413
257	Cycloartenol	HMDB0036591		Lipids and lipid-like molecules	Steroids and steroid derivatives	Cycloartanols and derivatives	0.0121267	0.00781133	0.00189392	0.0171579	0.00910622	0.0198325	0.0111482	0.00249819	0.00514857	0.00963595	2.21639e-05	0.000491755	2.17997e-05	2.13938e-05	0.000830131	2.29874e-05	0.000202519	0.00133083	2.07732e-05	0.000329372	2.18553	0.0018974	0.0379737	0.0341816	-4.87064
263	Norambreinolide	HMDB0035293		Organoheterocyclic compounds	Naphthofurans		0.0473023	0.112311	0.0550901	0.0737636	0.0546994	0.0776468	0.0403169	0.0547234	0.059687	0.0639489	0.352678	0.139806	0.155886	0.262635	0.0758392	0.121669	0.224548	0.0781672	0.101506	0.168082	1.86411	0.0102795	0.113957	2.62837	1.39417
264	Maltotetraose	HMDB0001296	C02052	Organic oxygen compounds	Organooxygen compounds	Carbohydrates and carbohydrate conjugates	0.0541936	0.06351	0.0542326	0.042184	0.0485185	0.0543209	0.0462529	0.0523173	0.049125	0.0516283	0.104976	0.0640983	0.0736419	0.0803666	0.105818	0.168695	0.0667265	0.0831714	0.0890204	0.092946	2.13897	0.00459678	0.0686771	1.80029	0.84823
270	9-HODE	HMDB0010223		Lipids and lipid-like molecules	Fatty Acyls	Lineolic acids and derivatives	0.117066	0.10885	0.0547042	0.0931359	0.087355	0.0808017	0.13096	0.090594	0.102631	0.0962331	1.7717	0.212804	0.613884	0.249942	1.15506	2.27169	0.456408	0.101271	0.149131	0.775766	1.89117	0.0319466	0.23119	8.06132	3.01102
271	LysoPC(16:1(9Z)/0:0)	HMDB0010383	C04230	Lipids and lipid-like molecules	Glycerophospholipids	Glycerophosphocholines	0.231578	0.320696	0.423001	0.278737	0.308017	0.245066	0.285578	0.295134	0.299703	0.298612	0.143569	0.251273	0.197215	0.201082	0.0677949	0.0308727	0.189462	0.192701	0.199038	0.163668	1.6989	0.000348866	0.0123093	0.548094	-0.867505
275	LysoPC(15:0)	HMDB0010381	C04230	Lipids and lipid-like molecules	Glycerophospholipids	Glycerophosphocholines	0.309226	0.271087	0.227134	0.233381	0.251515	0.176304	0.264535	0.245593	0.326197	0.256108	0.154559	0.152522	0.196497	0.117926	0.0859151	0.0516128	0.314873	0.132334	0.134186	0.148936	1.8063	0.00196991	0.0388418	0.581537	-0.782058
283	Xanthurenic acid	HMDB0000881	C02470	Organoheterocyclic compounds	Quinolines and derivatives	Quinoline carboxylic acids	1.70245	1.53554	0.442727	1.32588	1.06855	0.988037	1.08261	1.40658	0.968852	1.16903	1.90436	2.33706	2.58453	1.819	1.39197	3.00188	2.91148	1.7098	1.84621	2.16736	1.79938	0.000430035	0.0142241	1.85399	0.890636
291	Adenine	HMDB0000034	C00147	Organoheterocyclic compounds	Imidazopyrimidines	Purines and purine derivatives	0.0118315	0.0122581	0.019764	0.0230461	0.0243718	0.017409	0.0348674	0.0155705	0.0176452	0.0196404	0.0139423	0.00780699	0.00713233	0.0103056	0.0154407	0.0118759	0.00891754	0.0129582	0.0106487	0.0110031	1.66285	0.00660332	0.0867589	0.56023	-0.835908
293	Soyasapogenol E	HMDB0034652	C17420	Lipids and lipid-like molecules	Prenol lipids	Triterpenoids	0.0519642	0.0673974	0.0338779	0.0549711	0.0443911	0.0273031	0.0259446	0.0312869	0.018294	0.0394923	1.19415	0.93047	0.118727	0.711973	0.244751	0.426543	0.410387	0.218715	0.512433	0.529794	2.34925	0.00322021	0.0538609	13.4151	3.74579
310	13S-hydroxyoctadecadienoic acid	HMDB0004667	C14762	Lipids and lipid-like molecules	Fatty Acyls	Lineolic acids and derivatives	0.111759	0.148352	0.124363	0.135781	0.172743	0.175201	0.220515	0.182118	0.146765	0.157511	0.276943	0.182438	0.425203	0.16339	0.312313	0.328317	0.23404	0.188731	0.16863	0.253334	1.54977	0.0128637	0.130253	1.60836	0.685589
312	Solavetivone	HMDB0035657		Lipids and lipid-like molecules	Prenol lipids	Sesquiterpenoids	0.0127128	0.0240505	0.00761268	0.0129667	0.0127922	0.00994106	0.0111953	0.0132059	0.0124897	0.0129963	0.222646	0.143509	0.106599	0.0264153	0.0145135	0.0214029	0.329794	0.158238	0.202991	0.136234	1.88784	0.00844651	0.100546	10.4825	3.38991
315	LysoPE(0:0/18:4(6Z,9Z,12Z,15Z))	HMDB0011480		Lipids and lipid-like molecules	Glycerophospholipids	Glycerophosphoethanolamines	0.0516148	0.0779566	0.0994573	0.076533	0.0803604	0.0642412	0.086913	0.0625246	0.0787469	0.075372	0.0245715	0.0507933	0.0294346	0.0526947	0.00662321	0.00684559	0.0406445	0.0392274	0.0352969	0.0317924	1.82868	2.0537e-05	0.00155085	0.421807	-1.24535
317	Resolvin D1	HMDB0003733		Lipids and lipid-like molecules	Fatty Acyls	Fatty acids and conjugates	0.00349969	0.0078064	0.00430301	0.00483377	0.00771533	0.00410079	0.0108203	0.0043494	0.00400788	0.00571517	0.0461616	0.0133883	0.0133818	0.0230614	0.0174564	0.0306256	0.0147276	0.0196238	0.00247926	0.0201007	1.77245	0.00828945	0.0995067	3.51707	1.81437
327	Ricinoleic acid	HMDB0034297	C08365	Lipids and lipid-like molecules	Fatty Acyls	Fatty acids and conjugates	0.153468	0.223344	0.178867	0.245144	0.292603	0.288913	0.2695	0.264658	0.250222	0.240747	0.609391	0.308021	0.292087	0.334269	0.471344	0.991168	0.425445	0.317392	0.263325	0.445827	1.76011	0.0296402	0.22185	1.85185	0.888967
332	Maltopentaose	HMDB0012254		Organic oxygen compounds	Organooxygen compounds	Carbohydrates and carbohydrate conjugates	0.0764215	0.0801989	0.0672165	0.0460361	0.0572471	0.0584313	0.0544881	0.0709042	0.0591892	0.0633481	0.120745	0.0902044	0.0952051	0.0904183	0.110778	0.148225	0.0736572	0.0985732	0.124529	0.105815	2.13514	0.000114655	0.0055877	1.67037	0.74017
341	LysoPE(16:1(9Z)/0:0)	HMDB0011504		Lipids and lipid-like molecules	Glycerophospholipids	Glycerophosphoethanolamines	0.163338	0.293747	0.417348	0.289374	0.320474	0.228042	0.320382	0.256317	0.279167	0.285354	0.0747915	0.179429	0.0777605	0.201276	0.0821688	0.0733919	0.132773	0.144823	0.153702	0.124457	2.01274	3.59832e-05	0.00231598	0.43615	-1.1971
350	PC(20:5(5Z,8Z,11Z,14Z,17Z)/18:4(6Z,9Z,12Z,15Z))	HMDB0008503	C00157	Lipids and lipid-like molecules	Glycerophospholipids	Glycerophosphocholines	0.00483326	0.0119643	0.00164025	0.00294628	0.00247892	0.00365054	0.00318301	0.00196003	0.00244301	0.00389995	0.0754671	0.0610012	0.0628033	0.379514	0.0769959	0.0998605	0.0549266	0.0524635	0.0418413	0.100542	2.40118	0.025615	0.202242	25.7802	4.68819
354	11(R)-HETE	HMDB0004682	C14780	Lipids and lipid-like molecules	Fatty Acyls	Eicosanoids	0.00607896	0.00381069	0.00356305	0.00447419	0.006155	0.00607926	0.00416057	0.00496873	0.0068996	0.00513223	0.797554	0.0182506	0.0166142	0.00714406	0.00240118	0.030307	0.730179	0.758753	0.338838	0.300005	1.65933	0.0405502	0.265246	58.455	5.86926
355	Sterebin E	HMDB0035379		Lipids and lipid-like molecules	Prenol lipids	Diterpenoids	0.0320484	0.0438469	0.0291466	0.0657923	0.0864214	0.0360784	0.0172765	0.0140808	0.0378682	0.0402844	0.0399195	0.0279168	0.0114933	0.0506531	0.00957278	0.0110355	0.00787312	0.0089337	0.00608668	0.0192761	1.38655	0.0397645	0.262129	0.478499	-1.06341
358	PS(16:0/22:4(7Z,10Z,13Z,16Z))	HMDB0112352		Lipids and lipid-like molecules	Glycerophospholipids	Glycerophosphoserines	0.0105082	0.0205634	0.0120345	0.0172837	0.0254432	0.0104327	0.01236	0.0071223	0.00689756	0.0136273	0.107343	0.0298326	0.0319236	0.0589897	0.0432315	0.0371553	0.0823207	0.0210479	0.0173802	0.0476917	1.99627	0.00920607	0.106065	3.49972	1.80724
359	4-Pyridoxic acid						2.34779	1.94614	1.01688	1.77259	1.91957	1.41415	1.19262	1.72715	1.37316	1.63445	3.30262	3.82446	3.47696	2.44251	1.99063	3.5977	5.24645	3.67049	4.4821	3.55933	2.08195	0.000207807	0.00853895	2.17769	1.1228
360	Petroselinic acid	HMDB0002080	C08363	Lipids and lipid-like molecules	Fatty Acyls	Fatty acids and conjugates	15.9411	18.4985	19.8566	17.5795	27.4634	25.5494	19.9731	19.4371	19.7598	20.4509	36.3346	25.6162	25.5054	24.7384	27.1404	41.5652	20.0886	21.6105	22.1499	27.1943	1.52437	0.0230363	0.190222	1.32974	0.411139
381	Rotenone	HMDB0034436	C07593	Phenylpropanoids and polyketides	Isoflavonoids	Rotenoids	0.0594738	0.0549556	0.0787649	0.0756187	0.0770931	0.093133	0.0857785	0.0763749	0.0870212	0.0764682	0.0495693	0.0892792	0.0691046	0.0826407	0.0479654	0.0488083	0.0238802	0.0529891	0.0487189	0.0569951	1.4238	0.0250061	0.199813	0.745343	-0.424023
399	(3beta,22E,24R)-3-Hydroxyergosta-5,8,22-trien-7-one	HMDB0032106					0.319232	0.412786	0.279738	0.304488	0.348334	0.300837	0.145509	0.189913	0.218564	0.279934	0.596727	0.347645	0.595218	0.428467	0.23454	0.57124	0.382028	0.315357	0.231321	0.411394	1.28912	0.0323898	0.232396	1.46961	0.555435
414	1,2-Dimethyl-4-(6-methyl-4-heptenyl)-1,3-cyclohexadiene	HMDB0037740		Hydrocarbons	Unsaturated hydrocarbons	Branched unsaturated hydrocarbons	0.0270431	0.0241798	0.00853949	0.0308646	0.0253897	0.0191733	0.0424774	0.0292411	0.0240412	0.0256611	0.0526263	0.0310641	0.0371653	0.0431274	0.0381319	0.0234866	0.0675376	0.0461266	0.0311803	0.0411607	1.3775	0.0104836	0.115248	1.60401	0.681685
416	L-Carnitine	HMDB0000062	C00318	Organic nitrogen compounds	Organonitrogen compounds	Quaternary ammonium salts	8.33205e-05	8.44481e-05	0.0776617	8.08213e-05	0.112082	6.60929e-05	7.26634e-05	6.51816e-05	7.86892e-05	0.0211417	1.68551	0.77388	0.893067	0.909464	0.980841	2.19297	0.776423	0.307215	0.405485	0.99165	2.23038	0.00120712	0.0280691	46.905	5.55167
421	Prostaglandin E2	HMDB0001220	C00584	Lipids and lipid-like molecules	Fatty Acyls	Eicosanoids	0.00502363	0.0110202	0.0300792	0.0168853	0.0220519	0.0191298	0.0151496	0.0100456	0.0169552	0.01626	0.00689696	0.003825	0.00258304	0.00440371	0.00199676	0.0030803	0.00359466	0.0135345	0.00754928	0.0052738	1.84237	0.000943306	0.0243275	0.324341	-1.62442
431	1-Isothiocyanato-7-(methylthio)heptane	HMDB0038440		Organosulfur compounds	Isothiocyanates		0.0971001	0.0677663	0.0439941	0.0215674	0.0697499	0.0137338	0.0606198	0.0384975	0.0183664	0.0479328	0.193284	0.12789	0.16561	0.165298	0.148936	0.530521	0.0999555	0.135813	0.190179	0.195276	2.12854	0.00895154	0.104155	4.07396	2.02643
440	Avocadyne	HMDB0035473		Lipids and lipid-like molecules	Fatty Acyls	Fatty alcohols	0.0268752	0.0213987	0.0238517	0.0479118	0.0443514	0.0523479	0.106161	0.0336879	0.0575763	0.046018	0.0351535	0.0158933	0.0113417	0.0190692	0.0145206	0.0235012	0.026623	0.026513	0.036956	0.0232857	1.42216	0.0328892	0.234958	0.506014	-0.982752
441	15-Methylpalmitate	HMDB0061709		Organic compounds	Lipids and lipid-like molecules	Fatty Acyls	12.5149	8.71549	10.2763	12.0403	15.5592	14.5015	15.229	11.4134	13.8599	12.6789	12.2526	8.66387	7.86204	7.46186	9.46281	6.68218	9.37805	7.7859	9.83649	8.82065	1.85464	0.000908522	0.023853	0.695696	-0.52347
450	(3alpha,5alpha,7alpha)-14-Methylergosta-9(11),24(28)-dien-3,7-diol	HMDB0041112					0.0124499	0.0171548	0.0118148	0.0135643	0.0213496	0.00920183	0.0216203	0.0119339	0.0150596	0.0149054	0.00864668	0.0270025	0.00316303	0.00738957	0.00721288	0.00230173	0.00783801	0.00471506	0.00588217	0.00823907	1.61358	0.0324758	0.232617	0.552756	-0.855286
456	Uridine	HMDB0000296	C00299	Nucleosides, nucleotides, and analogues	Pyrimidine nucleosides		0.0201612	0.0277512	0.0335426	0.0207713	0.0244785	0.0278286	0.0242928	0.023697	0.0211894	0.024857	0.0441037	0.026606	0.0290783	0.0390614	0.025896	0.0572347	0.0259031	0.0387743	0.0424624	0.0365689	1.7894	0.0115394	0.121562	1.47117	0.556967
458	29-Norcycloartane-3,24-dione	HMDB0032084		Lipids and lipid-like molecules	Steroids and steroid derivatives	Cycloartanols and derivatives	0.0235993	0.0101189	0.0131526	0.00818147	0.00172551	0.0177033	0.00496081	0.00627829	0.0218187	0.0119488	8.25972e-05	0.0127498	0.00332827	0.00728184	0.00381291	0.00152892	0.00417778	0.00603482	0.000760402	0.00441748	1.37884	0.0184199	0.164892	0.369702	-1.43557
463	Dihydroceramide	HMDB0006752	C12126	Organic acids and derivatives	Carboxylic acids and derivatives	Carboxylic acid derivatives	0.12921	0.145608	0.0722175	0.127172	0.203837	0.172719	0.141865	0.0645471	0.214746	0.141325	0.0622148	0.0603886	0.0644479	0.0367455	0.0666135	0.0394949	0.107034	0.0540284	0.0501969	0.0601293	1.97041	0.00122663	0.0284459	0.42547	-1.23287
476	LysoPC(20:4(5Z,8Z,11Z,14Z))	HMDB0010395	C04230	Lipids and lipid-like molecules	Glycerophospholipids	Glycerophosphocholines	0.0701296	0.0523541	0.141359	0.0378402	0.063869	0.0705779	0.0634374	0.0630146	0.0592556	0.069093	0.024673	0.0333759	0.0293615	0.0311049	0.0135264	0.0134262	0.0313467	0.030658	0.0381794	0.0272946	2.06929	0.00222232	0.0421872	0.395042	-1.33992
477	LysoPE(0:0/20:4(5Z,8Z,11Z,14Z))	HMDB0011487		Lipids and lipid-like molecules	Glycerophospholipids	Glycerophosphoethanolamines	0.0324406	0.0496314	0.0514732	0.0462182	0.0511077	0.0512862	0.0447903	0.0419211	0.0387816	0.0452945	0.0272963	0.028767	0.0308882	0.0222965	7.16941e-05	0.00159566	0.027379	0.0229792	0.0237132	0.0205541	1.27721	4.07488e-05	0.00254746	0.453788	-1.13991
488	Dimethylmalonic acid	HMDB0002001		Organic acids and derivatives	Carboxylic acids and derivatives	Dicarboxylic acids and derivatives	0.00620413	0.0149652	0.00566347	0.00773301	0.00698944	0.00693547	0.0119701	0.00527611	0.00762182	0.00815097	0.0222491	0.00987712	0.0123823	0.0159855	0.0117147	0.040967	0.0111076	0.0119267	0.0112821	0.016388	1.81181	0.0406537	0.265695	2.01056	1.0076
489	L-Valine	HMDB0000883	C00183	Organic acids and derivatives	Carboxylic acids and derivatives	Amino acids, peptides, and analogues	0.00574767	0.00422512	0.0230903	0.0128378	0.0149924	0.0163908	0.0135736	0.010122	0.0100483	0.0123364	0.00758638	0.00554622	0.00483121	0.00103806	0.00441814	0.00600838	0.00451193	0.0132921	0.0149881	0.00691339	1.23096	0.0392569	0.259456	0.560404	-0.835462
500	trans-3-Feruloylcorosolic acid						0.433033	0.708246	0.186118	0.559447	0.0482966	0.151471	0.0200005	0.609531	0.0630869	0.308803	0.0238585	0.0101765	0.0400691	0.0226095	0.00432957	0.00474252	0.0211048	0.018848	0.140938	0.0318529	1.80136	0.0149705	0.143623	0.10315	-3.27719
507	Ethiin	HMDB0037057		Organic acids and derivatives	Carboxylic acids and derivatives	Amino acids, peptides, and analogues	0.0999723	0.108958	0.294372	0.11283	0.0950831	0.1005	0.0925824	0.154358	0.140972	0.133292	0.0651669	0.118294	0.102426	0.0928135	0.0241755	0.0393341	0.0756473	0.0651098	0.0450504	0.0697797	1.70108	0.0163995	0.152164	0.52351	-0.93371

## Sheet: PF vs GL
id	MS2 name	HMDB	KEGG COMPOUND ID	Super.Class	Class	Sub.Class	GL1	GL2	GL3	GL4	GL5	GL6	GL7	GL8	GL9	MEAN GL	PF1	PF2	PF3	PF4	PF5	PF6	PF7	PF8	PF9	MEAN PF	VIP	P-VALUE	Q-VALUE	FOLD CHANGE	LOG_FOLDCHANGE
6	S-Acetyl dihydroasparagusic acid	HMDB0035717		Lipids and lipid-like molecules	Fatty Acyls	Fatty acids and conjugates	0.397124	0.328153	0.337548	0.326997	0.268647	0.243963	0.350214	0.420218	0.433739	0.345178	0.0903453	0.195116	0.229683	0.188993	0.125092	0.130727	0.0222464	0.177591	0.0927537	0.139172	2.16258	4.52879e-06	0.00063965	0.403189	-1.31047
20	Adenosine	HMDB0000050	C00212	Nucleosides, nucleotides, and analogues	Purine nucleosides		0.93712	0.847973	0.814852	0.638659	0.661691	0.739496	0.667041	0.600806	0.83665	0.749365	0.580317	0.526015	0.923243	0.676937	0.457665	0.726526	0.437547	0.631742	0.405214	0.596134	1.54365	0.0362304	0.292165	0.795519	-0.330033
30	Methylparaben	HMDB0032572		Benzenoids	Benzene and substituted derivatives	Benzoic acids and derivatives	0.00956461	0.0106027	0.0120091	0.0114663	0.0104437	0.010642	0.0128015	0.00767912	0.00965601	0.0105406	0.0129637	0.0132071	0.0153888	0.0121116	0.0157942	0.0109604	0.0114959	0.01661	0.0162839	0.0138684	1.87659	0.00164833	0.0343493	1.31572	0.395847
39	Dihydro-4-mercapto-3(2H)-furanone	HMDB0039786		Organoheterocyclic compounds	Dihydrofurans	Furanones	0.351274	0.298718	0.409708	0.382037	0.333538	0.205774	0.326732	0.330904	0.474123	0.345867	0.107547	0.18409	0.233297	0.148603	0.100902	0.122221	0.0161698	0.169852	0.0696768	0.12804	2.14531	5.89179e-06	0.000736667	0.370199	-1.43363
40	Vanillin	HMDB0012308	C00755	Benzenoids	Phenols	Methoxyphenols	0.00641979	0.00738515	0.00974059	0.00900877	0.00768665	0.00777819	0.00794998	0.00694366	0.00724754	0.00779559	0.00959086	0.00751302	0.011733	0.00900498	0.00756451	0.00926854	0.00832324	0.010048	0.0095944	0.00918228	1.48381	0.0236719	0.22322	1.17788	0.236194
47	L-Phenylalanine	HMDB0000159	C00079	Organic acids and derivatives	Carboxylic acids and derivatives	Amino acids, peptides, and analogues	0.0959645	0.0856678	0.168781	0.14144	0.142351	0.137133	0.13599	0.0961583	0.120544	0.124892	0.036197	0.0511788	0.104854	0.0993692	0.0567876	0.0945156	0.0209118	0.181224	0.0436485	0.0765208	1.73312	0.0204154	0.202481	0.612694	-0.706761
59	N-Acetyl-2,6-diethylaniline	HMDB0032854		Benzenoids	Benzene and substituted derivatives	Anilides	0.109055	0.226324	0.1212	0.297163	0.43134	0.284713	0.152989	0.244005	0.172048	0.226537	2.13681	1.89318	2.12878	1.51593	1.17538	1.84637	0.443304	2.17487	1.04343	1.59534	2.43497	0.000111982	0.00502402	7.04228	2.81604
68	Sucrose	HMDB0000258	C00089	Organic oxygen compounds	Organooxygen compounds	Carbohydrates and carbohydrate conjugates	1.13345	1.0706	1.33209	0.831156	0.827435	0.956898	0.995442	1.07571	1.34389	1.06296	0.821934	0.714698	0.774681	0.470269	0.521719	0.685815	0.642891	0.830474	0.539941	0.666936	2.2844	9.36795e-05	0.00444701	0.627431	-0.672472
80	Mammeigin	HMDB0030785		Phenylpropanoids and polyketides	Neoflavonoids	Prenylated neoflavonoids	8.33205e-05	0.00297118	0.00168182	0.00177541	0.00202849	0.00059593	0.0014526	0.00156128	0.000723131	0.00143035	0.0088865	0.0104943	0.00341249	0.00246966	0.00658678	0.00401981	0.00308037	0.00390029	0.00420779	0.00522866	1.87705	0.00332056	0.0569122	3.65551	1.87007
93	Kojibiose	HMDB0011742	C19632	Lipids and lipid-like molecules	Fatty Acyls	Fatty acyl glycosides	1.73823	1.68577	1.04598	1.29849	1.07051	1.14406	1.18288	1.17792	1.58562	1.3255	0.986451	0.836389	1.23529	0.697951	0.57964	0.929295	0.873669	0.877584	0.685107	0.855709	2.03346	0.000626594	0.0172217	0.645576	-0.631341
95	Arachidic acid	HMDB0002212	C06425	Lipids and lipid-like molecules	Fatty Acyls	Fatty acids and conjugates	0.10077	0.0809394	0.0960312	0.0936477	0.128369	0.112588	0.109813	0.123371	0.119441	0.107219	0.0529766	0.0369902	0.0379356	0.0532239	0.0871056	0.0711857	0.0450665	0.0726223	0.0335348	0.0545157	2.28279	7.18321e-06	0.000849401	0.508452	-0.975816
108	Thymine						0.0232297	0.020054	0.0148202	0.0361376	0.0338669	0.0352813	0.0356286	0.0199343	0.0383595	0.0285902	0.0118636	0.00886451	0.0293174	0.0219929	0.0158174	0.0213487	0.0219409	0.0332776	0.0105883	0.0194457	1.23572	0.0401408	0.310343	0.680152	-0.556071
116	1-Kestose	HMDB0011729	C03661	Organic oxygen compounds	Organooxygen compounds	Carbohydrates and carbohydrate conjugates	0.973336	1.1035	0.438026	0.860183	0.724088	0.776554	0.638845	0.782025	0.71568	0.779137	0.718869	0.523619	0.710583	0.400128	0.415509	0.55361	0.64976	0.505415	0.423531	0.544558	1.54218	0.00707401	0.0981865	0.698924	-0.516792
126	LysoPC(18:1(9Z))	HMDB0002815	C04230	Lipids and lipid-like molecules	Glycerophospholipids	Glycerophosphocholines	0.205576	0.260007	0.155208	0.251362	0.214689	0.583122	0.236176	0.183738	0.269001	0.262098	0.797711	0.324608	0.749029	0.715942	0.324304	0.634069	0.241357	0.440225	0.359308	0.509617	1.75995	0.00864775	0.111507	1.94438	0.959309
128	Protoanemonin	HMDB0060503		Organoheterocyclic compounds	Dihydrofurans	Furanones	0.0729998	0.0957932	0.0405071	0.0689864	0.0580695	0.0566428	0.065276	0.0487687	0.0998916	0.0674372	0.0569216	0.032159	0.0475097	0.034769	0.0300418	0.0487195	0.0304545	0.0523171	0.0328759	0.0406409	1.89853	0.00258859	0.047222	0.602648	-0.730613
131	Bifurcose	HMDB0038490		Organic oxygen compounds	Organooxygen compounds	Carbohydrates and carbohydrate conjugates	0.0316037	0.0396045	0.017594	0.022025	0.0236167	0.0266174	0.0184589	0.0232651	0.0318874	0.0260747	0.0194927	0.0153986	0.0230075	0.0103053	0.0118017	0.021714	0.0282871	0.0208027	0.0159607	0.01853	1.39134	0.0248663	0.230864	0.71065	-0.492789
138	(S)-10-Hydroxycamptothecin						7.25732	7.92669	3.37178	6.98644	4.74365	5.11418	5.70227	5.71366	8.82627	6.18247	5.45016	4.62659	5.59624	2.819	3.09972	3.54459	3.8147	3.48224	3.41564	3.98321	1.70851	0.00428428	0.0685036	0.644274	-0.634253
170	1,4,9-Cadinatriene	HMDB0038125		Lipids and lipid-like molecules	Prenol lipids	Sesquiterpenoids	0.0246758	0.040218	0.0102082	0.0156824	0.0220432	0.0205895	0.00664692	0.0194378	0.0210432	0.0200606	0.0628157	0.0480559	0.0709646	0.0385094	0.0386747	0.042954	0.00657354	0.0352684	0.0212229	0.0405599	1.21545	0.0120512	0.137493	2.02187	1.01569
182	Kanzonol Z	HMDB0033099		Phenylpropanoids and polyketides	Flavonoids	Flavans	0.00317303	0.0145096	0.00368524	0.00680873	0.00631467	0.00584446	0.00732574	0.00337929	0.00285685	0.00598863	0.685382	0.280985	1.70612	0.0095606	0.898852	0.0763031	0.401426	0.559306	0.242882	0.540091	2.45301	0.0153779	0.164961	90.186	6.49483
195	Maltotriose	HMDB0001262	C01835	Organic oxygen compounds	Organooxygen compounds	Carbohydrates and carbohydrate conjugates	0.101046	0.111506	0.110329	0.085005	0.0905212	0.0949491	0.0952536	0.0898575	0.111665	0.0989036	0.072809	0.0583612	0.0915456	0.049201	0.0546484	0.0692009	0.075157	0.0974489	0.0534777	0.0690944	2.05537	0.000360194	0.0115428	0.698603	-0.517454
204	Piperidine	HMDB0034301	C01746	Organoheterocyclic compounds	Piperidines		0.0518059	0.0503935	0.0637925	0.0609429	0.0804346	0.084296	0.0851556	0.0553137	0.0792565	0.0679324	0.0337836	0.0282494	0.0597866	0.0546606	0.0330366	0.0649084	0.0245553	0.0848218	0.0339796	0.0464202	1.65134	0.0201533	0.200665	0.68333	-0.549346
210	4-Hydroxy-2-butenoic acid gamma-lactone	HMDB0032330	C17601	Organoheterocyclic compounds	Dihydrofurans	Furanones	0.254421	0.282927	0.136051	0.220372	0.175734	0.156501	0.199475	0.144496	0.219946	0.198881	0.153137	0.112387	0.208794	0.103177	0.0802887	0.14435	0.131947	0.152488	0.104984	0.132395	1.68639	0.00603694	0.0878603	0.665699	-0.587058
215	Glabracin A	HMDB0032113		Lipids and lipid-like molecules	Fatty Acyls	Fatty alcohols	0.00282195	0.00219708	5.05866e-05	0.00262501	0.00050058	0.00107333	7.26634e-05	0.000346008	0.000442782	0.00112556	0.00358559	0.00597749	9.04573e-05	0.0031719	0.00254254	0.00274034	0.00996162	0.00308304	0.0012783	0.00360348	1.28975	0.035903	0.291156	3.20151	1.67875
250	Stigmasterol	HMDB0000937	C05442	Lipids and lipid-like molecules	Steroids and steroid derivatives	Stigmastanes and derivatives	0.0408924	0.0810795	0.0871501	0.0645905	0.0660348	0.0569325	0.0323996	0.0541862	0.0252848	0.0565056	0.0192127	0.0335105	0.0535826	0.016679	0.0146172	0.0249503	0.0569492	0.0192273	0.035939	0.0305187	1.56454	0.00898426	0.113825	0.5401	-0.888702
256	Hexamethylquercetagetin	HMDB0029308		Phenylpropanoids and polyketides	Flavonoids	O-methylated flavonoids	6.24173	5.94518	8.11287	4.88367	4.8417	5.46073	4.70574	7.04919	5.88392	5.90275	3.97695	4.22614	3.77467	2.47989	2.94758	3.90317	3.76108	4.64468	2.69019	3.60048	2.3196	9.68829e-05	0.00446481	0.609967	-0.713196
257	Cycloartenol	HMDB0036591		Lipids and lipid-like molecules	Steroids and steroid derivatives	Cycloartanols and derivatives	0.0121267	0.00781133	0.00189392	0.0171579	0.00910622	0.0198325	0.0111482	0.00249819	0.00514857	0.00963595	2.18787e-05	2.07415e-05	2.26001e-05	2.12747e-05	0.000255197	0.00206404	2.35493e-05	2.07957e-05	1.93163e-05	0.000274377	2.44318	0.00180858	0.0367008	0.0284743	-5.1342
261	beta,2-Dihydroxy-4,6-dimethoxy-3-methylchalcone	HMDB0040936		Phenylpropanoids and polyketides	Linear 1,3-diarylpropanoids	Chalcones and dihydrochalcones	0.282484	0.316264	0.30164	0.291557	0.287941	0.277762	0.283331	0.29035	0.273859	0.289465	0.328819	0.302968	0.327355	0.308968	0.282103	0.320701	0.291376	0.290636	0.290841	0.304863	1.25363	0.0497959	0.352039	1.05319	0.07477
264	Maltotetraose	HMDB0001296	C02052	Organic oxygen compounds	Organooxygen compounds	Carbohydrates and carbohydrate conjugates	0.0541936	0.06351	0.0542326	0.042184	0.0485185	0.0543209	0.0462529	0.0523173	0.049125	0.0516283	0.0423818	0.032069	0.0441113	0.0220271	0.0292341	0.0356427	0.0509987	0.0480471	0.0302304	0.0371936	1.79916	0.00164068	0.0342834	0.72041	-0.473109
266	Palmitoyl Serinol	HMDB0013654		Lipids and lipid-like molecules	Fatty Acyls	Fatty amides	0.134023	0.135354	0.0883586	0.104739	0.1181	0.154453	0.128906	0.0685079	0.12341	0.117317	0.230578	0.0807027	0.189072	0.24175	0.145482	0.19546	0.166338	0.0876298	0.241719	0.175415	1.52836	0.0244139	0.227828	1.49522	0.580359
272	Alpha-Hydroxyisobutyric acid	HMDB0000729		Organic acids and derivatives	Hydroxy acids and derivatives	Alpha hydroxy acids and derivatives	0.0310184	0.0424736	0.0270674	0.0264171	0.0297523	0.0311401	0.0377387	0.0358141	0.0444796	0.033989	0.0173102	0.0127356	0.0304745	0.0276243	0.031139	0.0357173	0.0242373	0.0296447	0.0110734	0.0244396	1.45039	0.0183272	0.187499	0.719043	-0.47585
283	Xanthurenic acid	HMDB0000881	C02470	Organoheterocyclic compounds	Quinolines and derivatives	Quinoline carboxylic acids	1.70245	1.53554	0.442727	1.32588	1.06855	0.988037	1.08261	1.40658	0.968852	1.16903	0.422209	0.402355	1.77531	1.42207	0.254628	0.518199	0.0875997	0.346592	0.213475	0.604716	1.64383	0.026642	0.241251	0.517282	-0.950976
300	Histidinyl-Asparagine	HMDB0028880		Organic acids and derivatives	Carboxylic acids and derivatives	Amino acids, peptides, and analogues	0.126096	0.0891071	0.0205326	0.0659692	0.0478867	0.0615001	0.0594697	0.0559592	0.0560988	0.0647355	0.045422	0.0339542	0.0407225	0.0450214	0.0363982	0.0519885	0.0284658	0.0405337	0.030328	0.0392038	1.37272	0.031292	0.267561	0.6056	-0.723563
313	Methyl 2-furoate	HMDB0029750		Organoheterocyclic compounds	Furans	Furoic acid and derivatives	0.0936857	0.102525	0.0472133	0.0712786	0.0550036	0.0598759	0.088505	0.0486141	0.103823	0.0745026	0.059585	0.0415095	0.0730573	0.0540924	0.0336241	0.0458147	0.0788584	0.0515546	0.0462536	0.0538166	1.22852	0.0369046	0.295198	0.722345	-0.469239
318	3-Hydroxy-8'-apo-epsilon-caroten-8'-al	HMDB0036885		Lipids and lipid-like molecules	Prenol lipids	Triterpenoids	0.171656	0.163755	0.0967604	0.124908	0.12637	0.122646	0.162014	0.120916	0.164485	0.139279	0.142227	0.128406	0.053709	0.0536318	0.0797957	0.132006	0.0944217	0.117569	0.114937	0.101856	1.50817	0.0177435	0.182878	0.73131	-0.451445
332	Maltopentaose	HMDB0012254		Organic oxygen compounds	Organooxygen compounds	Carbohydrates and carbohydrate conjugates	0.0764215	0.0801989	0.0672165	0.0460361	0.0572471	0.0584313	0.0544881	0.0709042	0.0591892	0.0633481	0.0438	0.0348604	0.0391691	0.0189441	0.0284658	0.0358748	0.0599907	0.0464595	0.0303577	0.0375469	2.02229	0.00020506	0.00768545	0.592708	-0.754608
334	N,N-Dimethylsphingosine	HMDB0013645	C13914	Organic nitrogen compounds	Organonitrogen compounds	Amines	0.0656606	0.095396	0.100941	0.0887332	0.0594647	0.0575608	0.0687047	0.0793175	0.0593824	0.0750179	0.0363638	0.0371996	0.0466182	0.0418673	0.0284371	0.0450021	0.0310044	0.0513229	0.0313226	0.0387931	2.43315	8.78439e-05	0.00428106	0.517118	-0.951435
353	Cortexolone	HMDB0000015	C05488	Lipids and lipid-like molecules	Steroids and steroid derivatives	Hydroxysteroids	0.00499942	0.00495603	0.00738475	0.00719204	0.00726602	0.00701662	0.00707571	0.00701299	0.0067034	0.006623	0.00526461	0.00558547	0.00583544	0.00479854	0.00627418	0.00480723	0.00563646	0.00588499	0.00386231	0.00532769	1.65376	0.00523673	0.0787782	0.804423	-0.313974
356	Fumitremorgin B	HMDB0030203		Organoheterocyclic compounds	Indoles and derivatives	Carbazoles	0.195022	0.247653	0.13564	0.155649	0.150794	0.20168	0.211575	0.153605	0.19717	0.183199	0.235648	0.300798	0.511019	0.365643	0.232327	0.382087	0.220625	0.359027	0.171598	0.308752	1.76517	0.00737169	0.10068	1.68534	0.753041
379	2-(Methoxycarbonyl)-5-methyl-2,4-bis(3-methyl-2-butenyl)-6-(2-methyl-1-oxopropyl)-5-(4-methyl-3-pentenyl)cyclohexanone	HMDB0035995		Lipids and lipid-like molecules	Prenol lipids	Monoterpenoids	0.0895614	0.117319	0.0571752	0.0778612	0.0790801	0.0760727	0.042197	0.0545115	0.0542905	0.0720076	0.0626056	0.0406813	0.0200371	0.0674537	0.0229547	0.0474721	0.0204822	0.0724412	0.0341991	0.0431474	1.73837	0.0125018	0.141052	0.599207	-0.738875
380	Biotin sulfone	HMDB0004818		Organoheterocyclic compounds	Thienoimidazolidines		0.109934	0.158028	0.171563	0.145972	0.143659	0.150374	0.252311	0.156775	0.164596	0.161468	0.137683	0.118573	0.186708	0.0655387	0.0800249	0.105301	0.115293	0.147692	0.0519004	0.112079	1.56555	0.0196576	0.197619	0.694127	-0.526728
381	Rotenone	HMDB0034436	C07593	Phenylpropanoids and polyketides	Isoflavonoids	Rotenoids	0.0594738	0.0549556	0.0787649	0.0756187	0.0770931	0.093133	0.0857785	0.0763749	0.0870212	0.0764682	0.130017	0.0814874	0.0755416	0.112423	0.102058	0.100777	0.0883645	0.0997762	0.0669586	0.095267	1.34434	0.0264984	0.240538	1.24584	0.317116
405	1-Aminocyclopropanecarboxylic acid	HMDB0036458		Organic acids and derivatives	Carboxylic acids and derivatives	Amino acids, peptides, and analogues	0.08676	0.138591	0.0503804	0.0616478	0.13248	0.0722832	0.175738	0.0984714	0.10116	0.101946	0.101442	0.0474175	0.098692	0.0636813	0.0553229	0.0733005	0.0618991	0.0519195	0.0447033	0.0664865	1.2614	0.0330419	0.277545	0.652174	-0.61667
411	PE(18:4(6Z,9Z,12Z,15Z)/18:3(6Z,9Z,12Z))	HMDB0009193	C00350	Lipids and lipid-like molecules	Glycerophospholipids	Glycerophosphoethanolamines	0.00832677	0.0456951	0.0367897	0.0211403	0.0202397	0.0190839	0.0143937	0.0273435	0.0164965	0.0232788	0.00839018	0.00921271	0.0365175	0.00583499	0.00887982	0.0163678	0.00595862	0.00396291	0.00172005	0.0107605	1.66055	0.0290711	0.255964	0.462245	-1.11327
429	Xanthohumol C	HMDB0030234		Phenylpropanoids and polyketides	Linear 1,3-diarylpropanoids	Chalcones and dihydrochalcones	0.00638321	8.44481e-05	0.0241887	0.00827871	0.00500104	0.000410433	0.00232721	0.00283719	0.0303992	0.00887891	0.185418	0.172695	0.352558	0.114622	0.00686976	0.00198789	6.15201e-05	0.388677	0.0693794	0.143585	1.03166	0.0248662	0.230864	16.1715	4.01538
431	1-Isothiocyanato-7-(methylthio)heptane	HMDB0038440		Organosulfur compounds	Isothiocyanates		0.0971001	0.0677663	0.0439941	0.0215674	0.0697499	0.0137338	0.0606198	0.0384975	0.0183664	0.0479328	7.17558e-05	6.55904e-05	0.0282234	7.33092e-05	5.62622e-05	7.06176e-05	6.15201e-05	5.7556e-05	5.77203e-05	0.00319308	2.40106	0.00114238	0.0266858	0.0666158	-3.90799
433	Albanin C	HMDB0033756		Phenylpropanoids and polyketides	Flavonoids	Flavones	0.00755508	0.00548237	0.004318	0.00611148	0.0114463	0.00455672	0.0216099	0.00247706	0.00340714	0.00744045	0.0295001	0.0267328	0.246753	0.0138784	0.0742541	0.00615688	0.109415	0.0230408	0.280059	0.0899767	2.16016	0.0443326	0.329396	12.0929	3.59609
444	Harderoporphyrin	HMDB0000683					0.0436548	0.11791	0.165396	0.0602788	0.113578	0.0863418	0.053064	0.0598994	0.0517554	0.083542	0.830669	0.38509	0.140944	0.228237	0.352353	0.140362	0.0416367	0.312121	0.137951	0.285485	1.56585	0.0327175	0.275921	3.41726	1.77284
456	Uridine	HMDB0000296	C00299	Nucleosides, nucleotides, and analogues	Pyrimidine nucleosides		0.0201612	0.0277512	0.0335426	0.0207713	0.0244785	0.0278286	0.0242928	0.023697	0.0211894	0.024857	0.0108832	0.0144761	0.0331171	0.0109398	0.0125618	0.0151817	0.00948383	0.0187394	0.00714814	0.0147257	1.98985	0.00327522	0.0563086	0.592417	-0.755316
469	(3beta,5alpha,6beta,9alpha,22E,24R)-23-Methylergosta-7,22-diene-3,5,6,9-tetrol	HMDB0033634					0.00672947	0.0256261	0.0100993	0.00959961	0.00824331	0.00708998	0.00739066	0.0151288	0.00861441	0.0109468	0.00114223	0.00551746	0.0102876	0.00472632	0.00247615	0.00464933	0.000261102	0.0104148	5.77203e-05	0.00439253	1.68873	0.0149419	0.161419	0.40126	-1.31739
473	5-Aminopentanoic acid	HMDB0003355	C00431	Organic acids and derivatives	Carboxylic acids and derivatives	Amino acids, peptides, and analogues	3.37277	3.64095	2.91706	3.92935	4.56316	3.5642	3.60697	2.84954	3.95284	3.59965	5.43876	3.82518	6.26395	4.93326	3.93259	6.47307	4.55894	4.20756	4.037	4.85226	1.90563	0.00438216	0.0696308	1.34798	0.430799
475	5,7-Dihydroxy-4'-methoxy-8-methylflavanone	HMDB0041321		Phenylpropanoids and polyketides	Flavonoids	O-methylated flavonoids	0.286148	0.305474	0.240125	0.276118	0.264073	0.233379	0.272266	0.259902	0.266415	0.2671	0.332811	0.284608	0.306447	0.334944	0.283928	0.337955	0.269576	0.278771	0.2987	0.303082	1.7173	0.00628751	0.0903105	1.13472	0.18233
478	N-Ethylglycine	HMDB0041945		Organic acids and derivatives	Carboxylic acids and derivatives	Amino acids, peptides, and analogues	0.0168668	0.0165828	0.0237133	0.0160102	0.0175319	0.0165509	0.0165334	0.0148745	0.0180021	0.0174073	0.0221853	0.0195165	0.0231684	0.0475831	0.0273458	0.0466224	0.014628	0.0485718	0.0280945	0.0308573	1.57974	0.0155555	0.165701	1.77266	0.82592
481	PI(16:0/16:0)	HMDB0009778	C00626	Lipids and lipid-like molecules	Glycerophospholipids	Glycerophosphoinositols	0.00519471	0.0054233	0.00493995	0.00441148	0.00438764	0.00450676	0.0033184	0.00388549	0.00357409	0.00440465	0.00402157	0.00340534	0.00216974	0.00219763	0.00303923	0.00396724	0.00409401	0.00418614	0.00367736	0.00341759	1.53814	0.0133522	0.148885	0.775904	-0.366049
495	Medicagenic acid	HMDB0034551		Lipids and lipid-like molecules	Prenol lipids	Triterpenoids	0.00302883	0.0165366	0.00985057	0.0188417	0.00758005	0.0136902	0.0120955	0.00636732	0.00774054	0.0106368	0.000705562	2.07415e-05	0.000249298	2.12747e-05	6.82812e-05	0.000147688	2.35493e-05	0.000373088	1.93163e-05	0.000180978	2.51919	0.00027098	0.00933077	0.0170143	-5.87711
500	trans-3-Feruloylcorosolic acid						0.433033	0.708246	0.186118	0.559447	0.0482966	0.151471	0.0200005	0.609531	0.0630869	0.308803	0.00658034	0.000577679	0.0114472	7.33092e-05	0.00555838	0.0135629	6.15201e-05	0.0096203	0.000619062	0.00534452	2.27374	0.00961249	0.119778	0.0173072	-5.85248
503	Thromboxane B3	HMDB0005099		Lipids and lipid-like molecules	Fatty Acyls	Eicosanoids	0.180466	0.179974	0.37965	0.1231	0.119862	0.0445359	0.189506	0.116462	0.127385	0.162327	0.0333963	0.128735	0.0641193	0.102981	0.0878027	0.0990425	0.0189469	0.125021	0.0751942	0.0816932	1.6408	0.0354618	0.28927	0.503265	-0.990611
507	Ethiin	HMDB0037057		Organic acids and derivatives	Carboxylic acids and derivatives	Amino acids, peptides, and analogues	0.0999723	0.108958	0.294372	0.11283	0.0950831	0.1005	0.0925824	0.154358	0.140972	0.133292	0.0468062	0.0562502	0.0579311	0.0570855	0.04496	0.0515391	0.00268284	0.0504907	0.0133071	0.0423392	2.05076	0.00247562	0.0455895	0.317643	-1.65452
510	Seryltryptophan	HMDB0029050		Organic acids and derivatives	Carboxylic acids and derivatives	Amino acids, peptides, and analogues	0.0743564	0.0685083	0.0655148	0.0557592	0.0445743	0.0444054	0.0439086	0.0538312	0.06593	0.0574209	0.039989	0.035278	0.0190572	0.0167043	0.0167997	0.0319847	0.0220487	0.0319653	0.0220649	0.0262102	2.41456	7.95556e-06	0.000906818	0.456458	-1.13145
511	Glycyrrhetinic acid	HMDB0011628	C02283	Lipids and lipid-like molecules	Prenol lipids	Triterpenoids	0.00343618	0.0125729	0.0155812	0.00811192	0.00477433	0.00518178	0.00332933	0.00444536	0.00388113	0.00681268	0.0116779	0.00577146	0.00455002	0.00588674	0.0166528	0.0179833	0.0224656	0.0318168	0.0101287	0.0141037	1.34457	0.0452459	0.333905	2.07021	1.04978

## Sheet: SF vs GL
id	MS2 name	HMDB	KEGG COMPOUND ID	Super.Class	Class	Sub.Class	GL1	GL2	GL3	GL4	GL5	GL6	GL7	GL8	GL9	MEAN GL	SF1	SF2	SF3	SF4	SF5	SF6	SF7	SF8	SF9	MEAN SF	VIP	P-VALUE	Q-VALUE	FOLD CHANGE	LOG_FOLDCHANGE
13	3-Hydroxycapric acid	HMDB0002203		Organic acids and derivatives	Hydroxy acids and derivatives	Medium-chain hydroxy acids and derivatives	0.0483519	0.051177	0.0480473	0.0497046	0.0330963	0.0523782	0.0506517	0.0509124	0.0489842	0.0481449	0.0486806	0.0811405	0.0500657	0.0765595	0.052382	0.0699401	0.0534049	0.0486426	0.0538265	0.0594047	1.64086	0.0348361	0.399241	1.23387	0.303196
16	Eicosapentaenoic acid	HMDB0001999	C06428	Lipids and lipid-like molecules	Fatty Acyls	Fatty acids and conjugates	0.000722361	0.000399279	0.000624929	0.000506821	0.000730957	0.00076959	0.000479045	0.000975571	0.000740177	0.00066097	0.00314857	0.000706155	0.00386334	0.00218399	0.00301506	0.00192628	0.000682761	0.000751603	0.000808786	0.00189851	2.02747	0.0167861	0.286208	2.8723	1.52221
39	Dihydro-4-mercapto-3(2H)-furanone	HMDB0039786		Organoheterocyclic compounds	Dihydrofurans	Furanones	0.351274	0.298718	0.409708	0.382037	0.333538	0.205774	0.326732	0.330904	0.474123	0.345867	0.213947	0.182782	0.15851	0.283191	0.351185	0.155339	0.211668	0.403527	0.327417	0.254174	1.74195	0.0320737	0.385235	0.734889	-0.444403
44	L-Glutamic acid	HMDB0000148	C00025	Organic acids and derivatives	Carboxylic acids and derivatives	Amino acids, peptides, and analogues	0.0160771	0.0171404	0.0235615	0.0115623	0.0156517	0.0154748	0.0126865	0.00988167	0.00913211	0.0145742	0.0327279	0.0243534	0.0348879	0.0326138	0.0234883	0.0170184	0.0187048	0.0251904	0.0140217	0.0247785	2.16021	0.00271011	0.115296	1.70016	0.76567
53	Prostaglandin D2	HMDB0001403	C00696	Lipids and lipid-like molecules	Fatty Acyls	Eicosanoids	0.637823	0.503907	0.583818	0.59363	0.590489	0.638968	0.574599	0.609712	0.614321	0.594141	0.729588	0.809169	0.728836	0.573067	0.780811	0.587167	0.578249	0.598137	0.644457	0.669942	1.3891	0.0467114	0.445892	1.12758	0.173232
59	N-Acetyl-2,6-diethylaniline	HMDB0032854		Benzenoids	Benzene and substituted derivatives	Anilides	0.109055	0.226324	0.1212	0.297163	0.43134	0.284713	0.152989	0.244005	0.172048	0.226537	2.02736	0.0321502	0.0460069	4.06324	1.28345	2.07096	3.08344	2.14735	6.15943	2.32371	1.42606	0.0117304	0.233597	10.2575	3.35861
61	4-Amino-2-methylenebutanoic acid	HMDB0030409		Organic acids and derivatives	Carboxylic acids and derivatives	Amino acids, peptides, and analogues	0.133437	0.156783	0.136569	0.200472	0.1901	0.252313	0.152836	0.101257	0.147408	0.163464	0.477449	0.186047	0.241855	0.253633	0.321495	0.266478	0.203439	0.38746	0.180143	0.279778	2.11408	0.00838095	0.194688	1.71156	0.775309
67	16-Hydroxy hexadecanoic acid	HMDB0006294		Lipids and lipid-like molecules	Fatty Acyls	Fatty acids and conjugates	0.05535	0.0677069	0.0571312	0.0643763	0.0598812	0.0712683	0.0623794	0.0652984	0.0595273	0.0625465	0.0614005	0.0573574	0.0616035	0.0550266	0.0582446	0.0548684	0.0577023	0.0614516	0.0573237	0.0583309	1.38333	0.043456	0.433596	0.932601	-0.100669
72	Sorbitol	HMDB0000247	C00794	Organic oxygen compounds	Organooxygen compounds	Carbohydrates and carbohydrate conjugates	0.0311194	0.0652089	0.0432999	0.0663959	0.106647	0.0174363	0.0903917	0.0333913	0.0254152	0.0532562	0.186857	0.24741	0.144746	0.147505	0.185401	0.115474	0.0373452	0.215472	0.0573742	0.148621	2.13959	0.00318102	0.12506	2.79067	1.48061
73	Docosapentaenoic acid (22n-3)	HMDB0006528	C16513	Lipids and lipid-like molecules	Fatty Acyls	Fatty acids and conjugates	0.163272	0.266476	0.416382	0.262439	0.410699	0.320805	0.287171	0.452007	0.365104	0.32715	0.315242	0.132451	0.18652	0.195581	0.335617	0.127325	0.286528	0.178687	0.180781	0.215415	1.82339	0.0133535	0.253037	0.658457	-0.602838
95	Arachidic acid	HMDB0002212	C06425	Lipids and lipid-like molecules	Fatty Acyls	Fatty acids and conjugates	0.10077	0.0809394	0.0960312	0.0936477	0.128369	0.112588	0.109813	0.123371	0.119441	0.107219	0.0765324	0.0773204	0.13279	0.05784	0.0799221	0.0623838	0.094303	0.102334	0.0476086	0.081226	1.59202	0.0199481	0.309814	0.757572	-0.400545
141	Pinocembrin						0.00549536	0.0048112	0.00525514	0.00597963	0.00667834	0.00455656	0.00551966	0.00641277	0.00552513	0.00558153	0.0103079	0.0173545	0.0290525	0.0256068	0.00760543	0.0501185	0.0121657	0.046904	0.00557296	0.0227431	2.39734	0.014571	0.266754	4.07471	2.0267
151	Capsidiol	HMDB0002352	C09627	Lipids and lipid-like molecules	Prenol lipids	Sesquiterpenoids	0.00538989	0.0127472	0.00569015	0.0110383	0.0106199	0.00872148	0.00970546	0.00706812	0.00961034	0.00895454	0.0294467	0.0133272	0.0564714	0.0330244	0.014788	0.0214553	0.0171948	0.0149312	0.0231188	0.024862	2.47238	0.00805265	0.190452	2.77647	1.47325
166	PE(18:2(9Z,12Z)/15:0)	HMDB0009087	C00350	Lipids and lipid-like molecules	Glycerophospholipids	Glycerophosphoethanolamines	0.0472949	0.0267966	0.00817628	0.0150915	0.0115975	0.0295425	0.0276841	0.00532549	0.021729	0.0214709	0.0231139	0.0202768	0.04067	0.021761	0.0364377	0.0955536	0.0402827	0.0520809	0.0455765	0.0417504	1.68787	0.0357148	0.402189	1.94451	0.959408
167	5,7-Dihydroxy-4'-methoxy-8-methylisoflavanone	HMDB0041322		Phenylpropanoids and polyketides	Isoflavonoids	O-methylated isoflavonoids	8.33205e-05	0.000411352	0.000343405	8.08213e-05	0.000418523	0.000700189	0.00115107	6.51816e-05	7.86892e-05	0.000370283	0.0563543	0.0688025	0.0627074	0.240462	0.0184403	0.266804	6.70311e-05	0.0429553	0.000522309	0.0841239	2.4407	0.0356418	0.402189	227.188	7.82774
170	1,4,9-Cadinatriene	HMDB0038125		Lipids and lipid-like molecules	Prenol lipids	Sesquiterpenoids	0.0246758	0.040218	0.0102082	0.0156824	0.0220432	0.0205895	0.00664692	0.0194378	0.0210432	0.0200606	0.0326744	0.0366795	0.0292	0.027677	0.0280529	0.0285212	0.0302504	0.0627958	0.0692262	0.0383419	1.85395	0.0095794	0.209558	1.91131	0.93456
184	Isobutyryl-L-carnitine	HMDB0000736		Lipids and lipid-like molecules	Fatty Acyls	Fatty acid esters	0.00175284	0.00529779	0.00415992	0.00937792	0.054441	0.0297385	0.00783491	0.00111946	0.0160364	0.0144176	0.124119	0.0878869	0.0343205	0.0675417	0.0566154	0.0651468	0.00707424	0.157177	0.0103176	0.0677999	2.07753	0.0126097	0.24317	4.70257	2.23345
187	Hypogeic acid	HMDB0002186		Lipids and lipid-like molecules	Fatty Acyls	Fatty acids and conjugates	0.150451	0.100235	0.111629	0.111479	0.142194	0.160507	0.114167	0.114789	0.113952	0.124378	0.110844	0.0938075	0.110919	0.0712573	0.105949	0.0960614	0.102701	0.103969	0.0981902	0.0992998	1.87234	0.0067916	0.174947	0.798369	-0.324872
192	Prostaglandin D1	HMDB0005102	C06438	Lipids and lipid-like molecules	Fatty Acyls	Eicosanoids	0.00806492	0.00675418	0.00810739	0.00761912	0.00793554	0.00895934	0.00772873	0.00847092	0.00702342	0.0078515	0.00688219	0.00617427	0.00744592	0.00705934	0.00693736	0.00670384	0.00706139	0.00767872	0.00716624	0.00701214	1.89865	0.00642243	0.174144	0.893095	-0.163114
204	Piperidine	HMDB0034301	C01746	Organoheterocyclic compounds	Piperidines		0.0518059	0.0503935	0.0637925	0.0609429	0.0804346	0.084296	0.0851556	0.0553137	0.0792565	0.0679324	0.0494328	0.0357735	0.0487504	0.0792028	0.0790481	0.0395425	0.0372703	0.0513923	0.0499972	0.0522678	1.47935	0.0458609	0.443099	0.769409	-0.378178
215	Glabracin A	HMDB0032113		Lipids and lipid-like molecules	Fatty Acyls	Fatty alcohols	0.00282195	0.00219708	5.05866e-05	0.00262501	0.00050058	0.00107333	7.26634e-05	0.000346008	0.000442782	0.00112556	0.10442	0.0274762	0.0901747	0.101658	0.028297	0.0245704	0.00661682	7.55158e-05	0.0151319	0.044269	2.18737	0.0152075	0.273336	39.3308	5.29759
225	5-HEPE	HMDB0005081		Lipids and lipid-like molecules	Fatty Acyls	Eicosanoids	0.00290239	0.0018562	0.00413366	0.00123133	0.00369366	0.00347658	0.00233218	0.00296899	0.00298816	0.00284257	0.00607137	0.00476045	0.00482996	0.00637467	0.0064268	0.00404233	0.00372057	0.00497572	0.00393238	0.00501492	2.15748	0.000251126	0.0299028	1.76422	0.819028
255	N-Oleoylethanolamine	HMDB0002088		Organic nitrogen compounds	Organonitrogen compounds	Amines	0.0628756	0.072084	0.0552769	0.0680481	0.0904568	0.0617101	0.0792848	0.0475238	0.0562268	0.065943	0.0780184	0.0765101	0.105345	0.12218	0.103658	0.137213	0.0833451	0.0868299	0.131596	0.102744	2.27069	0.000793987	0.0563304	1.55807	0.639761
257	Cycloartenol	HMDB0036591		Lipids and lipid-like molecules	Steroids and steroid derivatives	Cycloartanols and derivatives	0.0121267	0.00781133	0.00189392	0.0171579	0.00910622	0.0198325	0.0111482	0.00249819	0.00514857	0.00963595	0.00441212	2.20506e-05	2.10328e-05	0.00183143	2.19046e-05	2.11432e-05	2.12122e-05	2.12359e-05	0.000224542	0.000732963	2.39393	0.00229671	0.104892	0.0760655	-3.71661
263	Norambreinolide	HMDB0035293		Organoheterocyclic compounds	Naphthofurans		0.0473023	0.112311	0.0550901	0.0737636	0.0546994	0.0776468	0.0403169	0.0547234	0.059687	0.0639489	0.174192	0.0729287	0.0909114	0.0989855	0.114711	0.126183	0.0632739	0.154266	0.0791195	0.108286	2.03369	0.00739392	0.180655	1.69331	0.75985
264	Maltotetraose	HMDB0001296	C02052	Organic oxygen compounds	Organooxygen compounds	Carbohydrates and carbohydrate conjugates	0.0541936	0.06351	0.0542326	0.042184	0.0485185	0.0543209	0.0462529	0.0523173	0.049125	0.0516283	0.0797417	0.0611092	0.0760005	0.0841611	0.0615411	0.0599278	0.0529849	0.075814	0.0332114	0.0649435	1.61662	0.0405003	0.423814	1.25791	0.331023
266	Palmitoyl Serinol	HMDB0013654		Lipids and lipid-like molecules	Fatty Acyls	Fatty amides	0.134023	0.135354	0.0883586	0.104739	0.1181	0.154453	0.128906	0.0685079	0.12341	0.117317	0.19726	0.1017	0.128125	0.226481	0.14709	0.185226	0.0900078	0.19058	0.324361	0.176759	1.49044	0.0418387	0.426889	1.50668	0.591375
270	9-HODE	HMDB0010223		Lipids and lipid-like molecules	Fatty Acyls	Lineolic acids and derivatives	0.117066	0.10885	0.0547042	0.0931359	0.087355	0.0808017	0.13096	0.090594	0.102631	0.0962331	0.160723	0.180236	0.126413	0.0929638	0.149685	0.161073	0.099024	0.10181	0.154509	0.136271	1.80741	0.00710313	0.177625	1.41605	0.501872
282	Myristic acid	HMDB0000806	C06424	Lipids and lipid-like molecules	Fatty Acyls	Fatty acids and conjugates	0.801976	1.06063	1.05641	0.944267	1.35914	1.2677	1.25456	0.834239	1.09241	1.07459	0.986091	0.632744	0.921886	0.652814	1.11173	0.633112	1.19877	0.653255	0.882792	0.852577	1.616	0.0372041	0.409164	0.793397	-0.333886
283	Xanthurenic acid	HMDB0000881	C02470	Organoheterocyclic compounds	Quinolines and derivatives	Quinoline carboxylic acids	1.70245	1.53554	0.442727	1.32588	1.06855	0.988037	1.08261	1.40658	0.968852	1.16903	0.590954	1.38591	1.43389	0.530638	0.637304	0.645842	0.405378	0.56424	0.881503	0.786185	1.29719	0.0456033	0.442515	0.672513	-0.572366
312	Solavetivone	HMDB0035657		Lipids and lipid-like molecules	Prenol lipids	Sesquiterpenoids	0.0127128	0.0240505	0.00761268	0.0129667	0.0127922	0.00994106	0.0111953	0.0132059	0.0124897	0.0129963	0.0612953	0.0153944	0.0153415	0.0572256	0.0347161	0.0348734	0.0478198	0.0719191	0.0413386	0.0422138	2.34579	0.00186917	0.0910936	3.24813	1.69961
350	PC(20:5(5Z,8Z,11Z,14Z,17Z)/18:4(6Z,9Z,12Z,15Z))	HMDB0008503	C00157	Lipids and lipid-like molecules	Glycerophospholipids	Glycerophosphocholines	0.00483326	0.0119643	0.00164025	0.00294628	0.00247892	0.00365054	0.00318301	0.00196003	0.00244301	0.00389995	0.0229678	0.0268035	0.0168246	0.011547	0.00439485	0.011526	0.00130278	0.00584353	0.00176297	0.0114415	1.70062	0.0425049	0.42852	2.93374	1.55274
355	Sterebin E	HMDB0035379		Lipids and lipid-like molecules	Prenol lipids	Diterpenoids	0.0320484	0.0438469	0.0291466	0.0657923	0.0864214	0.0360784	0.0172765	0.0140808	0.0378682	0.0402844	0.059602	0.0178872	0.0611707	0.0759161	0.0657318	0.0456476	0.077775	0.0992219	0.097093	0.0666717	1.37294	0.0339342	0.395139	1.65503	0.726853
356	Fumitremorgin B	HMDB0030203		Organoheterocyclic compounds	Indoles and derivatives	Carbazoles	0.195022	0.247653	0.13564	0.155649	0.150794	0.20168	0.211575	0.153605	0.19717	0.183199	0.182432	0.163978	0.196273	0.311435	0.361587	0.592739	0.522822	0.233787	0.522528	0.343064	1.69699	0.0203034	0.311549	1.87264	0.90507
358	PS(16:0/22:4(7Z,10Z,13Z,16Z))	HMDB0112352		Lipids and lipid-like molecules	Glycerophospholipids	Glycerophosphoserines	0.0105082	0.0205634	0.0120345	0.0172837	0.0254432	0.0104327	0.01236	0.0071223	0.00689756	0.0136273	0.0096468	0.0470021	0.0393475	0.0278222	0.0332558	0.0406035	0.0462931	0.00750659	0.031557	0.0314483	1.78093	0.00608637	0.172054	2.30775	1.20648
359	4-Pyridoxic acid						2.34779	1.94614	1.01688	1.77259	1.91957	1.41415	1.19262	1.72715	1.37316	1.63445	1.43483	1.83212	1.81055	1.18819	0.978235	1.05898	0.464147	0.822496	1.00034	1.17665	1.21981	0.0401214	0.42266	0.719908	-0.474115
376	Desmethylxanthohumol	HMDB0030610	C16416	Phenylpropanoids and polyketides	Linear 1,3-diarylpropanoids	Chalcones and dihydrochalcones	0.000133178	0.000123496	0.000110556	2.12351e-05	0.000295927	0.000309195	0.000306787	6.3941e-05	2.18908e-05	0.000154023	0.00240441	0.000445053	0.00136119	0.00227323	0.00553974	0.000277427	0.00238569	0.00438402	0.000394942	0.00216286	2.38024	0.010895	0.225301	14.0424	3.81172
380	Biotin sulfone	HMDB0004818		Organoheterocyclic compounds	Thienoimidazolidines		0.109934	0.158028	0.171563	0.145972	0.143659	0.150374	0.252311	0.156775	0.164596	0.161468	0.161308	0.250563	0.309968	0.415911	0.596946	0.686524	0.441692	0.219577	1.18572	0.474245	1.99694	0.0185149	0.299151	2.93709	1.55439
406	Heliannone B	HMDB0031421		Phenylpropanoids and polyketides	Flavonoids	O-methylated flavonoids	0.00606496	0.00942198	0.0110164	0.00623858	0.006653	0.0066948	0.00380586	0.00595809	0.00438846	0.00669357	0.103421	0.0953329	0.0562688	0.396934	0.0186608	0.336248	0.00965256	0.163289	0.0140051	0.132646	2.53982	0.029209	0.369755	19.8169	4.30866
407	5,7-dihydroxy-2-(4-hydroxyphenyl)-6,8-dimethyl-3,4-dihydro-2H-1-benzopyran-4-one	HMDB0130571		Phenylpropanoids and polyketides	Flavonoids	Flavans	2.11787e-05	2.07315e-05	2.05299e-05	2.12351e-05	2.09599e-05	2.21287e-05	0.000340391	0.000300327	0.000144366	0.000101316	0.028506	0.0348149	0.0296449	0.0934543	0.00850443	0.0924599	0.00501633	0.0192434	0.00325316	0.0349886	2.85403	0.0167109	0.286208	345.34	8.43187
416	L-Carnitine	HMDB0000062	C00318	Organic nitrogen compounds	Organonitrogen compounds	Quaternary ammonium salts	8.33205e-05	8.44481e-05	0.0776617	8.08213e-05	0.112082	6.60929e-05	7.26634e-05	6.51816e-05	7.86892e-05	0.0211417	0.348746	0.405671	0.413178	0.430984	0.302138	0.198907	6.70311e-05	0.273509	0.000113358	0.263702	1.99307	0.00219127	0.102219	12.4731	3.64074
421	Prostaglandin E2	HMDB0001220	C00584	Lipids and lipid-like molecules	Fatty Acyls	Eicosanoids	0.00502363	0.0110202	0.0300792	0.0168853	0.0220519	0.0191298	0.0151496	0.0100456	0.0169552	0.01626	0.00881203	0.00694595	0.00623638	0.00823754	0.00909907	0.0077772	0.0148728	0.00703682	0.0166817	0.00952217	1.71304	0.0251784	0.345367	0.585618	-0.771969
432	Ganoderol A	HMDB0035728		Lipids and lipid-like molecules	Prenol lipids	Triterpenoids	0.0151567	0.0421265	0.0251665	0.0451854	0.0372374	0.0127506	0.0144705	0.0140073	0.0280829	0.0260204	0.0977348	0.020091	0.0720123	0.0524069	0.027927	0.0180607	0.0431558	0.0467099	0.04139	0.0466098	1.48943	0.046093	0.443878	1.79128	0.84099
495	Medicagenic acid	HMDB0034551		Lipids and lipid-like molecules	Prenol lipids	Triterpenoids	0.00302883	0.0165366	0.00985057	0.0188417	0.00758005	0.0136902	0.0120955	0.00636732	0.00774054	0.0106368	0.00132107	0.00115094	0.00023626	0.00128532	0.000261745	0.000671891	2.12122e-05	0.000314692	2.22465e-05	0.000587264	2.30768	0.000340474	0.0350918	0.0552105	-4.17891
500	trans-3-Feruloylcorosolic acid						0.433033	0.708246	0.186118	0.559447	0.0482966	0.151471	0.0200005	0.609531	0.0630869	0.308803	0.0156913	0.00967642	0.0269816	0.012982	0.00315631	0.115342	6.70311e-05	0.026074	0.00367338	0.0237382	1.8936	0.0130302	0.248765	0.0768717	-3.7014
507	Ethiin	HMDB0037057		Organic acids and derivatives	Carboxylic acids and derivatives	Amino acids, peptides, and analogues	0.0999723	0.108958	0.294372	0.11283	0.0950831	0.1005	0.0925824	0.154358	0.140972	0.133292	0.0799328	0.0508505	0.0765099	0.0909322	0.0889645	0.105233	0.0848453	0.0575229	0.112167	0.0829953	1.91594	0.0493154	0.457144	0.622658	-0.683487

## Sheet: PF vs BW
id	MS2 name	HMDB	KEGG COMPOUND ID	Super.Class	Class	Sub.Class	BW1	BW2	BW3	BW4	BW5	BW6	BW7	BW8	BW9	MEAN BW	PF1	PF2	PF3	PF4	PF5	PF6	PF7	PF8	PF9	MEAN PF	VIP	P-VALUE	Q-VALUE	FOLD CHANGE	LOG_FOLDCHANGE
6	S-Acetyl dihydroasparagusic acid	HMDB0035717		Lipids and lipid-like molecules	Fatty Acyls	Fatty acids and conjugates	0.194206	0.482459	0.364926	0.406024	0.144215	0.15592	0.245023	0.277525	0.252002	0.280256	0.0903453	0.195116	0.229683	0.188993	0.125092	0.130727	0.0222464	0.177591	0.0927537	0.139172	1.54622	0.00572576	0.0863904	0.496589	-1.00987
20	Adenosine	HMDB0000050	C00212	Nucleosides, nucleotides, and analogues	Purine nucleosides		1.00681	0.837126	0.930852	1.11732	0.562393	0.980188	0.753445	0.871572	0.859477	0.879909	0.580317	0.526015	0.923243	0.676937	0.457665	0.726526	0.437547	0.631742	0.405214	0.596134	1.82909	0.00191492	0.0486885	0.677495	-0.561719
23	Daidzin	HMDB0033991	C10216	Phenylpropanoids and polyketides	Isoflavonoids	Isoflavonoid O-glycosides	0.361229	0.23287	0.254697	0.223236	0.287091	0.394227	0.177635	0.328252	0.298606	0.284205	0.213772	0.206607	0.222452	0.132816	0.148059	0.171067	0.17754	0.209371	0.185223	0.185212	1.85881	0.00246628	0.0564026	0.651685	-0.617753
24	N,N-Dimethylformamide	HMDB0001888	C03134	Organic acids and derivatives	Carboxylic acids and derivatives	Carboxylic acid derivatives	0.274706	0.228664	0.245925	0.207189	0.128233	0.1789	0.272988	0.166539	0.148169	0.205702	0.186714	0.149425	0.226385	0.140718	0.109665	0.152653	0.141086	0.120747	0.147677	0.152786	1.3396	0.0246343	0.198401	0.742753	-0.429045
30	Methylparaben	HMDB0032572		Benzenoids	Benzene and substituted derivatives	Benzoic acids and derivatives	0.0119861	0.0100652	0.0103806	0.0108604	0.0118443	0.0158097	0.00838877	0.0120995	0.00970745	0.011238	0.0129637	0.0132071	0.0153888	0.0121116	0.0157942	0.0109604	0.0114959	0.01661	0.0162839	0.0138684	1.33523	0.0189206	0.17272	1.23406	0.303413
44	L-Glutamic acid	HMDB0000148	C00025	Organic acids and derivatives	Carboxylic acids and derivatives	Amino acids, peptides, and analogues	0.0595169	0.0149446	0.0348029	0.0409191	0.0288435	0.0775664	0.034251	0.0371803	0.0626495	0.0434082	0.0114528	0.0133605	0.0166604	0.0711768	0.0183519	0.0269128	0.0056741	0.0290323	0.0166937	0.0232573	1.53256	0.0425626	0.265325	0.53578	-0.900288
59	N-Acetyl-2,6-diethylaniline	HMDB0032854		Benzenoids	Benzene and substituted derivatives	Anilides	0.0415635	0.0372694	0.0555697	0.0599751	0.0397847	0.0359127	0.0968685	0.0517957	0.14924	0.0631088	2.13681	1.89318	2.12878	1.51593	1.17538	1.84637	0.443304	2.17487	1.04343	1.59534	2.39016	5.79084e-05	0.0064951	25.2792	4.65988
64	Saringosterol 3-glucoside	HMDB0029767		Lipids and lipid-like molecules	Glycerolipids	Glycosylglycerols	0.0753817	0.230184	0.0827261	0.149419	0.0937885	0.0894799	0.137287	0.133329	0.0870709	0.119852	0.0343185	0.0305503	0.0409633	0.0303479	0.0177822	0.0283142	0.0989172	0.0211528	0.035622	0.037552	2.05769	0.00037205	0.0204917	0.31332	-1.67429
66	8,15-DiHETE	HMDB0010219		Lipids and lipid-like molecules	Fatty Acyls	Eicosanoids	0.612668	0.770109	0.638862	0.668771	0.527606	0.499127	0.311886	0.559869	0.518095	0.567444	1.03408	0.678086	0.949244	0.825097	0.838293	0.921116	0.662664	0.881981	0.570692	0.817917	1.65222	0.00164837	0.0450614	1.44141	0.527477
68	Sucrose	HMDB0000258	C00089	Organic oxygen compounds	Organooxygen compounds	Carbohydrates and carbohydrate conjugates	1.56925	1.18272	1.35386	1.25547	1.37392	3.45722	1.16479	1.49716	1.71762	1.61911	0.821934	0.714698	0.774681	0.470269	0.521719	0.685815	0.642891	0.830474	0.539941	0.666936	2.23215	0.00376597	0.0693831	0.411915	-1.27958
71	13-L-Hydroperoxylinoleic acid	HMDB0003871	C04717	Lipids and lipid-like molecules	Fatty Acyls	Lineolic acids and derivatives	0.255562	0.0760926	0.178389	0.162698	0.436221	1.00054	0.0624552	0.0377921	0.0664687	0.252913	0.0122214	0.00802005	0.0194481	0.0150002	0.0147307	0.0303045	0.010996	0.0240742	0.00899465	0.0159767	2.16638	0.0493901	0.286329	0.0631706	-3.9846
75	L-trans-5-Hydroxy-2-piperidinecarboxylic acid	HMDB0029426		Organic acids and derivatives	Carboxylic acids and derivatives	Amino acids, peptides, and analogues	0.257883	0.0387723	0.465127	0.0267453	0.0556044	0.166694	0.176979	0.0596797	0.0313992	0.142098	0.0559621	0.00460779	0.0165464	0.0100823	0.0191391	0.0227861	0.04168	0.00691565	0.00940513	0.0207916	1.72389	0.0374284	0.247534	0.146319	-2.77281
85	LysoPE(18:1(9Z)/0:0)	HMDB0011506		Lipids and lipid-like molecules	Glycerophospholipids	Glycerophosphoethanolamines	0.020469	0.0213677	0.0176966	0.0251976	0.0108613	0.00364254	0.0154257	0.022667	0.0244457	0.0179748	0.0566378	0.0407269	0.0313175	0.0458481	0.0539958	0.0680415	0.0114612	0.0649981	0.0314627	0.0449433	1.60092	0.00188249	0.0482615	2.50035	1.32213
91	Daidzein	HMDB0003312	C10208	Phenylpropanoids and polyketides	Isoflavonoids	Isoflav-2-enes	0.00148801	0.00113202	0.00111441	0.00108359	0.00132277	0.00118788	0.00115782	0.00168449	0.00169031	0.00131792	0.0513164	0.0469181	0.00877472	0.0194677	0.00797387	0.00713358	0.00341343	0.0238455	0.00443632	0.0192533	2.13456	0.0185428	0.170573	14.6088	3.86877
93	Kojibiose	HMDB0011742	C19632	Lipids and lipid-like molecules	Fatty Acyls	Fatty acyl glycosides	2.26956	1.47911	2.15302	1.62709	1.67708	3.28193	1.74494	1.64952	1.6952	1.95305	0.986451	0.836389	1.23529	0.697951	0.57964	0.929295	0.873669	0.877584	0.685107	0.855709	2.27362	0.000255387	0.0160978	0.43814	-1.19054
95	Arachidic acid	HMDB0002212	C06425	Lipids and lipid-like molecules	Fatty Acyls	Fatty acids and conjugates	0.260061	0.0902875	0.111953	0.120497	0.102002	0.116191	0.108602	0.0847127	0.0790614	0.119263	0.0529766	0.0369902	0.0379356	0.0532239	0.0871056	0.0711857	0.0450665	0.0726223	0.0335348	0.0545157	1.97097	0.00740827	0.100094	0.457105	-1.1294
106	3',4',5',7,8-Pentamethoxyflavan	HMDB0040311		Phenylpropanoids and polyketides	Flavonoids	O-methylated flavonoids	0.0220172	0.00907347	0.0211208	0.0142871	0.0161813	0.0262357	0.0180171	0.0138316	0.0125745	0.0170376	0.0152106	0.00570156	0.0178173	0.0143249	0.00845948	0.00451474	0.011549	0.0107039	0.0104081	0.0109655	1.36633	0.0179093	0.167756	0.643605	-0.635752
111	Sakuranetin	HMDB0030090	C09833	Phenylpropanoids and polyketides	Flavonoids	O-methylated flavonoids	0.00319015	0.000973911	0.000613779	0.000915628	0.000490432	0.00463874	0.00123339	0.004948	0.00510269	0.0024563	0.000378148	0.000583145	0.000377427	0.000784127	0.000606074	0.00056262	0.00035318	0.000586627	0.000785985	0.000557482	1.76412	0.0213255	0.183888	0.22696	-2.13949
116	1-Kestose	HMDB0011729	C03661	Organic oxygen compounds	Organooxygen compounds	Carbohydrates and carbohydrate conjugates	0.777154	0.815826	0.875524	0.861818	0.769077	0.520494	0.986288	0.712901	0.503779	0.758096	0.718869	0.523619	0.710583	0.400128	0.415509	0.55361	0.64976	0.505415	0.423531	0.544558	1.49871	0.00594841	0.0889401	0.718324	-0.477294
126	LysoPC(18:1(9Z))	HMDB0002815	C04230	Lipids and lipid-like molecules	Glycerophospholipids	Glycerophosphocholines	0.327434	0.110309	0.190847	0.185455	0.197037	0.180505	0.20895	0.202104	0.270092	0.208081	0.797711	0.324608	0.749029	0.715942	0.324304	0.634069	0.241357	0.440225	0.359308	0.509617	1.86581	0.00263972	0.0579372	2.44912	1.29227
128	Protoanemonin	HMDB0060503		Organoheterocyclic compounds	Dihydrofurans	Furanones	0.143447	0.0700449	0.123905	0.0787311	0.0940927	0.0290403	0.0909285	0.0717863	0.0860071	0.0875537	0.0569216	0.032159	0.0475097	0.034769	0.0300418	0.0487195	0.0304545	0.0523171	0.0328759	0.0406409	1.79147	0.00232972	0.0550117	0.464182	-1.10724
131	Bifurcose	HMDB0038490		Organic oxygen compounds	Organooxygen compounds	Carbohydrates and carbohydrate conjugates	0.0639633	0.0401408	0.0582307	0.0353799	0.0481629	0.0726688	0.0363753	0.0354529	0.0316419	0.0468907	0.0194927	0.0153986	0.0230075	0.0103053	0.0118017	0.021714	0.0282871	0.0208027	0.0159607	0.01853	2.13631	0.000274738	0.0165699	0.395175	-1.33944
138	(S)-10-Hydroxycamptothecin						8.20715	6.19314	9.89595	6.12999	5.80768	9.90889	6.85651	4.70409	5.05513	6.97317	5.45016	4.62659	5.59624	2.819	3.09972	3.54459	3.8147	3.48224	3.41564	3.98321	1.91835	0.00083744	0.0315415	0.571219	-0.807884
140	Docosahexaenoic acid	HMDB0002183	C06429	Lipids and lipid-like molecules	Fatty Acyls	Fatty acids and conjugates	0.054595	0.0273875	0.0297255	0.0380346	0.00783878	0.00755786	0.0239814	0.115678	0.0557171	0.0400573	0.173136	0.0756848	0.0583751	0.0799207	0.104219	0.0966794	0.0260933	0.134205	0.0432936	0.0879564	1.37395	0.0214947	0.184721	2.19576	1.13472
162	2,5-Diisopropyl-4-methylphenol	HMDB0029821		Lipids and lipid-like molecules	Prenol lipids	Monoterpenoids	0.0845553	0.0970603	0.124192	0.056553	0.0775512	0.0919917	0.107104	0.0678541	0.0537448	0.0845118	0.0413089	0.0571981	0.0475527	0.0587989	0.0389079	0.0649513	0.0581788	0.0723773	0.0408877	0.0533513	1.68321	0.00251098	0.0568285	0.631288	-0.66363
170	1,4,9-Cadinatriene	HMDB0038125		Lipids and lipid-like molecules	Prenol lipids	Sesquiterpenoids	0.0928148	0.0772485	0.0675437	0.0612728	0.0315546	0.0346622	0.108231	0.0893255	0.134597	0.0774722	0.0628157	0.0480559	0.0709646	0.0385094	0.0386747	0.042954	0.00657354	0.0352684	0.0212229	0.0405599	1.42139	0.0111775	0.127431	0.523541	-0.933624
171	2-acetyl-1-alkyl-sn-glycero-3-phosphocholine	HMDB0062195		Lipids and lipid-like molecules	Glycerophospholipids	Glycerophosphocholines	0.126563	0.172505	0.171568	0.062844	0.0779384	0.0966564	0.161796	0.139152	0.0935374	0.122507	0.168625	0.501401	0.232092	0.358004	0.246386	0.419754	0.115528	0.394038	0.182867	0.290966	1.77738	0.00473119	0.0775805	2.37511	1.24799
184	Isobutyryl-L-carnitine	HMDB0000736		Lipids and lipid-like molecules	Fatty Acyls	Fatty acid esters	0.213981	0.159871	0.370524	0.0534264	0.0812411	0.144412	0.0401464	0.0809173	0.0380832	0.1314	0.00289475	0.00271848	0.0489592	0.00643382	0.00368629	0.0119209	0.00105456	0.0058492	0.0035377	0.00967277	2.18509	0.00951874	0.115045	0.073613	-3.7639
195	Maltotriose	HMDB0001262	C01835	Organic oxygen compounds	Organooxygen compounds	Carbohydrates and carbohydrate conjugates	0.15841	0.0937845	0.109334	0.13524	0.13912	0.249136	0.100709	0.13531	0.140969	0.140224	0.072809	0.0583612	0.0915456	0.049201	0.0546484	0.0692009	0.075157	0.0974489	0.0534777	0.0690944	2.14608	0.00138888	0.0414731	0.492744	-1.02109
202	LysoPE(15:0/0:0)	HMDB0011502		Lipids and lipid-like molecules	Glycerophospholipids	Glycerophosphoethanolamines	0.122571	0.1574	0.176223	0.151431	0.0685366	0.0412722	0.178011	0.14278	0.135494	0.130413	0.27808	0.411633	0.306815	0.302805	0.339664	0.531978	0.141206	0.403923	0.191654	0.323084	1.84688	0.000937758	0.0335788	2.47739	1.30882
203	Dimethyl fumarate	HMDB0031257		Lipids and lipid-like molecules	Fatty Acyls	Fatty acid esters	0.252908	0.151988	0.21944	0.136884	0.12294	0.432661	0.139827	0.120415	0.142169	0.191026	0.0944191	0.0908752	0.145228	0.107139	0.100627	0.113478	0.0816262	0.076105	0.0837321	0.0992477	1.77808	0.0267895	0.208481	0.519551	-0.944663
209	Ursolic acid	HMDB0002395	C08988	Lipids and lipid-like molecules	Prenol lipids	Triterpenoids	0.0224301	0.0213412	0.00322241	0.0211899	0.00738917	0.0127523	0.00852593	0.00393555	0.0111932	0.0124422	0.00573504	6.55904e-05	0.00185951	7.33092e-05	5.62622e-05	7.06176e-05	0.00268605	0.000529414	0.0077957	0.00209683	1.80589	0.00308548	0.0625877	0.168526	-2.56896
210	4-Hydroxy-2-butenoic acid gamma-lactone	HMDB0032330	C17601	Organoheterocyclic compounds	Dihydrofurans	Furanones	0.417093	0.226575	0.368359	0.261603	0.265786	0.813437	0.24885	0.231347	0.263837	0.344099	0.153137	0.112387	0.208794	0.103177	0.0802887	0.14435	0.131947	0.152488	0.104984	0.132395	2.10382	0.00943268	0.114559	0.384758	-1.37798
215	Glabracin A	HMDB0032113		Lipids and lipid-like molecules	Fatty Acyls	Fatty alcohols	0.0904727	0.0554151	0.0144488	0.0426173	0.0255751	0.0358585	0.0407759	0.0137869	0.0326022	0.0390614	0.00358559	0.00597749	9.04573e-05	0.0031719	0.00254254	0.00274034	0.00996162	0.00308304	0.0012783	0.00360348	2.03071	0.00185919	0.0478247	0.0922516	-3.43828
225	5-HEPE	HMDB0005081		Lipids and lipid-like molecules	Fatty Acyls	Eicosanoids	0.0987059	0.00427842	0.00484436	0.00985703	0.00206985	0.0042408	0.107974	0.187768	0.137218	0.061884	0.00357327	0.00175883	0.00742258	0.00164819	0.00120718	0.00229407	0.00142354	0.00309636	0.00175999	0.00268711	1.70601	0.0384088	0.251451	0.0434217	-4.52544
229	Stachyose	HMDB0003553	C01613	Organic oxygen compounds	Organooxygen compounds	Carbohydrates and carbohydrate conjugates	0.220701	0.17959	0.204321	0.161228	0.208542	0.118687	0.185123	0.133299	0.0997114	0.167911	0.133405	0.100654	0.138899	0.0634099	0.0759553	0.108702	0.168662	0.0920119	0.0648234	0.105169	1.54529	0.00387339	0.0698067	0.626338	-0.674987
232	N-Desmethylvenlafaxine	HMDB0013892		Benzenoids	Phenol ethers	Anisoles	0.111337	0.112008	0.140422	0.0800409	0.189788	0.104593	0.118615	0.0790368	0.0794666	0.112812	0.0812113	0.0888679	0.091423	0.0850833	0.0711626	0.0946556	0.0768007	0.0972645	0.0623986	0.0832075	1.29033	0.039696	0.254529	0.737577	-0.439135
235	1-hexadecyl-glycero-3-phosphate	HMDB0062325		Lipids and lipid-like molecules	Glycerophospholipids	Glycerophosphates	0.0547812	0.0196742	0.0339918	0.0311327	0.0887754	0.0397095	0.0399867	0.0255788	0.0419437	0.0417304	0.197744	0.0427665	0.112347	0.0457401	0.0681796	0.0779203	0.202211	0.0505055	0.0648664	0.095809	1.59421	0.0342637	0.238241	2.2959	1.19906
250	Stigmasterol	HMDB0000937	C05442	Lipids and lipid-like molecules	Steroids and steroid derivatives	Stigmastanes and derivatives	0.0599066	0.247459	0.0706485	0.143405	0.0867266	0.0681066	0.118772	0.0763976	0.0788607	0.105587	0.0192127	0.0335105	0.0535826	0.016679	0.0146172	0.0249503	0.0569492	0.0192273	0.035939	0.0305187	2.02404	0.00515473	0.0816175	0.289038	-1.79067
256	Hexamethylquercetagetin	HMDB0029308		Phenylpropanoids and polyketides	Flavonoids	O-methylated flavonoids	7.99599	6.79639	7.37205	7.67786	7.3946	13.3787	6.68977	9.17283	9.40589	8.43156	3.97695	4.22614	3.77467	2.47989	2.94758	3.90317	3.76108	4.64468	2.69019	3.60048	2.34796	6.45836e-05	0.00703684	0.427024	-1.22761
261	beta,2-Dihydroxy-4,6-dimethoxy-3-methylchalcone	HMDB0040936		Phenylpropanoids and polyketides	Linear 1,3-diarylpropanoids	Chalcones and dihydrochalcones	0.295341	0.271257	0.290886	0.300752	0.289269	0.277195	0.321026	0.25404	0.221806	0.280175	0.328819	0.302968	0.327355	0.308968	0.282103	0.320701	0.291376	0.290636	0.290841	0.304863	1.17465	0.0436643	0.268601	1.08812	0.121835
264	Maltotetraose	HMDB0001296	C02052	Organic oxygen compounds	Organooxygen compounds	Carbohydrates and carbohydrate conjugates	0.104976	0.0640983	0.0736419	0.0803666	0.105818	0.168695	0.0667265	0.0831714	0.0890204	0.092946	0.0423818	0.032069	0.0441113	0.0220271	0.0292341	0.0356427	0.0509987	0.0480471	0.0302304	0.0371936	2.22174	0.000639247	0.0274678	0.400163	-1.32134
270	9-HODE	HMDB0010223		Lipids and lipid-like molecules	Fatty Acyls	Lineolic acids and derivatives	1.7717	0.212804	0.613884	0.249942	1.15506	2.27169	0.456408	0.101271	0.149131	0.775766	0.113463	0.0853608	0.151778	0.0823471	0.0883495	0.0853276	0.0925801	0.10077	0.0779621	0.0975486	1.85675	0.0321977	0.230692	0.125745	-2.99143
271	LysoPC(16:1(9Z)/0:0)	HMDB0010383	C04230	Lipids and lipid-like molecules	Glycerophospholipids	Glycerophosphocholines	0.143569	0.251273	0.197215	0.201082	0.0677949	0.0308727	0.189462	0.192701	0.199038	0.163668	0.282698	0.328438	0.309397	0.302237	0.238998	0.432861	0.0559416	0.395528	0.184138	0.281137	1.02361	0.0175348	0.165906	1.71773	0.780507
275	LysoPC(15:0)	HMDB0010381	C04230	Lipids and lipid-like molecules	Glycerophospholipids	Glycerophosphocholines	0.154559	0.152522	0.196497	0.117926	0.0859151	0.0516128	0.314873	0.132334	0.134186	0.148936	0.257304	0.28232	0.259963	0.250874	0.33067	0.363805	0.051294	0.323467	0.125561	0.249473	1.02076	0.0286005	0.217641	1.67503	0.744189
283	Xanthurenic acid	HMDB0000881	C02470	Organoheterocyclic compounds	Quinolines and derivatives	Quinoline carboxylic acids	1.90436	2.33706	2.58453	1.819	1.39197	3.00188	2.91148	1.7098	1.84621	2.16736	0.422209	0.402355	1.77531	1.42207	0.254628	0.518199	0.0875997	0.346592	0.213475	0.604716	2.05034	2.88949e-05	0.00400694	0.27901	-1.84161
291	Adenine	HMDB0000034	C00147	Organoheterocyclic compounds	Imidazopyrimidines	Purines and purine derivatives	0.0139423	0.00780699	0.00713233	0.0103056	0.0154407	0.0118759	0.00891754	0.0129582	0.0106487	0.0110031	0.0172265	0.010777	0.0157593	0.0169232	0.0182288	0.0192946	0.00851342	0.0250687	0.009887	0.0157421	1.12062	0.0296443	0.221026	1.43069	0.516708
293	Soyasapogenol E	HMDB0034652	C17420	Lipids and lipid-like molecules	Prenol lipids	Triterpenoids	1.19415	0.93047	0.118727	0.711973	0.244751	0.426543	0.410387	0.218715	0.512433	0.529794	0.0368333	0.0131409	0.0467673	0.0487971	0.0120881	0.0580661	0.10743	0.0486386	0.0635235	0.048365	2.21656	0.00355136	0.067295	0.0912901	-3.4534
310	13S-hydroxyoctadecadienoic acid	HMDB0004667	C14762	Lipids and lipid-like molecules	Fatty Acyls	Lineolic acids and derivatives	0.276943	0.182438	0.425203	0.16339	0.312313	0.328317	0.23404	0.188731	0.16863	0.253334	0.125064	0.0783056	0.204793	0.140143	0.110405	0.124746	0.210217	0.173499	0.0677646	0.137215	1.65127	0.00375319	0.0693831	0.541638	-0.884598
315	LysoPE(0:0/18:4(6Z,9Z,12Z,15Z))	HMDB0011480		Lipids and lipid-like molecules	Glycerophospholipids	Glycerophosphoethanolamines	0.0245715	0.0507933	0.0294346	0.0526947	0.00662321	0.00684559	0.0406445	0.0392274	0.0352969	0.0317924	0.0840505	0.120903	0.113088	0.102021	0.105037	0.165711	0.0152065	0.130881	0.0607124	0.0997344	1.56601	0.00122034	0.0394388	3.13705	1.64941
317	Resolvin D1	HMDB0003733		Lipids and lipid-like molecules	Fatty Acyls	Fatty acids and conjugates	0.0461616	0.0133883	0.0133818	0.0230614	0.0174564	0.0306256	0.0147276	0.0196238	0.00247926	0.0201007	0.0114327	0.00247659	0.00538911	0.00777575	0.00577026	0.00975084	0.00400214	0.00990632	0.00303658	0.00661559	1.61425	0.0116067	0.131108	0.329123	-1.6033
318	3-Hydroxy-8'-apo-epsilon-caroten-8'-al	HMDB0036885		Lipids and lipid-like molecules	Prenol lipids	Triterpenoids	0.155578	0.143764	0.181539	0.137375	0.143346	0.138892	0.168925	0.112926	0.118029	0.144486	0.142227	0.128406	0.053709	0.0536318	0.0797957	0.132006	0.0944217	0.117569	0.114937	0.101856	1.49154	0.00549355	0.0844039	0.704955	-0.504397
327	Ricinoleic acid	HMDB0034297	C08365	Lipids and lipid-like molecules	Fatty Acyls	Fatty acids and conjugates	0.609391	0.308021	0.292087	0.334269	0.471344	0.991168	0.425445	0.317392	0.263325	0.445827	0.198266	0.103982	0.264466	0.304005	0.189875	0.22466	0.21741	0.351037	0.123292	0.219666	1.75029	0.0201067	0.17908	0.492716	-1.02117
332	Maltopentaose	HMDB0012254		Organic oxygen compounds	Organooxygen compounds	Carbohydrates and carbohydrate conjugates	0.120745	0.0902044	0.0952051	0.0904183	0.110778	0.148225	0.0736572	0.0985732	0.124529	0.105815	0.0438	0.0348604	0.0391691	0.0189441	0.0284658	0.0358748	0.0599907	0.0464595	0.0303577	0.0375469	2.28564	5.19953e-07	0.000191407	0.354835	-1.49478
334	N,N-Dimethylsphingosine	HMDB0013645	C13914	Organic nitrogen compounds	Organonitrogen compounds	Amines	0.0450679	0.0700552	0.0849581	0.0832431	0.0403725	0.0448478	0.0968759	0.0420894	0.0426836	0.0611326	0.0363638	0.0371996	0.0466182	0.0418673	0.0284371	0.0450021	0.0310044	0.0513229	0.0313226	0.0387931	1.55257	0.0187786	0.171811	0.634573	-0.656142
341	LysoPE(16:1(9Z)/0:0)	HMDB0011504		Lipids and lipid-like molecules	Glycerophospholipids	Glycerophosphoethanolamines	0.0747915	0.179429	0.0777605	0.201276	0.0821688	0.0733919	0.132773	0.144823	0.153702	0.124457	0.325628	0.471064	0.39864	0.379769	0.413905	0.647651	0.0430363	0.540184	0.236431	0.384034	1.51114	0.00188732	0.048304	3.08567	1.62558
350	PC(20:5(5Z,8Z,11Z,14Z,17Z)/18:4(6Z,9Z,12Z,15Z))	HMDB0008503	C00157	Lipids and lipid-like molecules	Glycerophospholipids	Glycerophosphocholines	0.0754671	0.0610012	0.0628033	0.379514	0.0769959	0.0998605	0.0549266	0.0524635	0.0418413	0.100542	0.00428231	0.00397962	0.00880409	0.0116514	0.00821929	0.0313765	0.00482924	0.00611284	0.00531415	0.0093966	2.303	0.0326839	0.232537	0.0934599	-3.41951
354	11(R)-HETE	HMDB0004682	C14780	Lipids and lipid-like molecules	Fatty Acyls	Eicosanoids	0.797554	0.0182506	0.0166142	0.00714406	0.00240118	0.030307	0.730179	0.758753	0.338838	0.300005	0.00419223	0.00184444	0.00884892	0.00233589	0.004287	0.00600787	0.00303863	0.0071393	0.00331145	0.00455619	1.741	0.0402504	0.256359	0.0151871	-6.04101
358	PS(16:0/22:4(7Z,10Z,13Z,16Z))	HMDB0112352		Lipids and lipid-like molecules	Glycerophospholipids	Glycerophosphoserines	0.107343	0.0298326	0.0319236	0.0589897	0.0432315	0.0371553	0.0823207	0.0210479	0.0173802	0.0476917	0.0173262	0.0136321	0.0174228	0.0135119	0.0104093	0.00873347	0.00889054	0.0127814	0.0127906	0.0128331	2.07437	0.00823752	0.106578	0.269086	-1.89386
359	4-Pyridoxic acid						3.30262	3.82446	3.47696	2.44251	1.99063	3.5977	5.24645	3.67049	4.4821	3.55933	0.579122	0.548321	2.93831	3.15161	0.353708	0.950871	0.198562	0.54553	0.351006	1.06856	2.00624	0.000135015	0.0107828	0.300214	-1.73593
374	Phenylacetic acid	HMDB0000209	C07086	Benzenoids	Benzene and substituted derivatives		0.011911	0.00936952	0.0115696	0.0104726	0.0111456	0.0111851	0.0106419	0.0107402	0.00943834	0.0107193	0.00962429	0.00985518	0.00909405	0.0110008	0.00808906	0.00854946	0.00962141	0.00850294	0.0104393	0.00941961	1.47939	0.0081756	0.106046	0.878749	-0.186476
379	2-(Methoxycarbonyl)-5-methyl-2,4-bis(3-methyl-2-butenyl)-6-(2-methyl-1-oxopropyl)-5-(4-methyl-3-pentenyl)cyclohexanone	HMDB0035995		Lipids and lipid-like molecules	Prenol lipids	Monoterpenoids	0.0949913	0.0977856	0.126325	0.0878866	0.0685639	0.0927675	0.0853031	0.0621126	0.040423	0.0840176	0.0626056	0.0406813	0.0200371	0.0674537	0.0229547	0.0474721	0.0204822	0.0724412	0.0341991	0.0431474	1.73192	0.00147731	0.0424255	0.513552	-0.961417
380	Biotin sulfone	HMDB0004818		Organoheterocyclic compounds	Thienoimidazolidines		0.354061	0.213464	0.430888	0.224923	0.458842	0.202937	0.181	0.110837	0.147358	0.258257	0.137683	0.118573	0.186708	0.0655387	0.0800249	0.105301	0.115293	0.147692	0.0519004	0.112079	1.72112	0.00797978	0.104651	0.433984	-1.20428
381	Rotenone	HMDB0034436	C07593	Phenylpropanoids and polyketides	Isoflavonoids	Rotenoids	0.0495693	0.0892792	0.0691046	0.0826407	0.0479654	0.0488083	0.0238802	0.0529891	0.0487189	0.0569951	0.130017	0.0814874	0.0755416	0.112423	0.102058	0.100777	0.0883645	0.0997762	0.0669586	0.095267	1.75755	0.000827636	0.0314566	1.67149	0.741139
399	(3beta,22E,24R)-3-Hydroxyergosta-5,8,22-trien-7-one	HMDB0032106					0.596727	0.347645	0.595218	0.428467	0.23454	0.57124	0.382028	0.315357	0.231321	0.411394	0.351832	0.192056	0.192396	0.296517	0.118296	0.250221	0.0898413	0.340917	0.13759	0.218852	1.70546	0.00459035	0.0762836	0.531976	-0.910567
405	1-Aminocyclopropanecarboxylic acid	HMDB0036458		Organic acids and derivatives	Carboxylic acids and derivatives	Amino acids, peptides, and analogues	0.0937822	0.0858855	0.114392	0.0824359	0.0810153	0.0878017	0.0969803	0.0908101	0.0649041	0.0886674	0.101442	0.0474175	0.098692	0.0636813	0.0553229	0.0733005	0.0618991	0.0519195	0.0447033	0.0664865	1.4558	0.0165183	0.159677	0.749841	-0.415344
411	PE(18:4(6Z,9Z,12Z,15Z)/18:3(6Z,9Z,12Z))	HMDB0009193	C00350	Lipids and lipid-like molecules	Glycerophospholipids	Glycerophosphoethanolamines	0.090584	0.0221359	0.00704498	0.0854325	0.00923662	0.0910228	0.0229305	0.0338004	0.0260314	0.0431355	0.00839018	0.00921271	0.0365175	0.00583499	0.00887982	0.0163678	0.00595862	0.00396291	0.00172005	0.0107605	1.72402	0.0263448	0.206508	0.249459	-2.00313
414	1,2-Dimethyl-4-(6-methyl-4-heptenyl)-1,3-cyclohexadiene	HMDB0037740		Hydrocarbons	Unsaturated hydrocarbons	Branched unsaturated hydrocarbons	0.0526263	0.0310641	0.0371653	0.0431274	0.0381319	0.0234866	0.0675376	0.0461266	0.0311803	0.0411607	0.0246668	0.0475145	0.0297644	0.0348204	0.032535	0.015875	0.0261419	0.0200951	0.0145272	0.0273267	1.3526	0.0248349	0.19949	0.663903	-0.590955
416	L-Carnitine	HMDB0000062	C00318	Organic nitrogen compounds	Organonitrogen compounds	Quaternary ammonium salts	1.68551	0.77388	0.893067	0.909464	0.980841	2.19297	0.776423	0.307215	0.405485	0.99165	7.17558e-05	6.55904e-05	9.04573e-05	0.19673	5.62622e-05	0.0903486	6.15201e-05	5.7556e-05	5.77203e-05	0.0319488	2.20253	0.00126871	0.0399852	0.0322178	-4.956
421	Prostaglandin E2	HMDB0001220	C00584	Lipids and lipid-like molecules	Fatty Acyls	Eicosanoids	0.00689696	0.003825	0.00258304	0.00440371	0.00199676	0.0030803	0.00359466	0.0135345	0.00754928	0.0052738	0.00986478	0.0286446	0.0190968	0.0262101	0.0223673	0.0259314	0.00619402	0.04865	0.00935573	0.0218128	1.84486	0.00489171	0.0790733	4.13606	2.04826
426	25-Hydroxycholesterol	HMDB0006247	C15519	Lipids and lipid-like molecules	Steroids and steroid derivatives	Cholestane steroids	0.0679705	0.0557289	0.0502794	0.0274364	0.0321686	0.047785	0.0445467	0.0449169	0.0538437	0.0471862	0.0370846	0.0199102	0.0420518	0.0256616	0.0166006	0.031684	0.0130625	0.0462338	0.0191613	0.0279389	1.6887	0.00370394	0.0688983	0.592099	-0.756089
429	Xanthohumol C	HMDB0030234		Phenylpropanoids and polyketides	Linear 1,3-diarylpropanoids	Chalcones and dihydrochalcones	0.00243515	7.55216e-05	0.000507785	7.10122e-05	0.00333869	0.00222897	9.30642e-05	0.00110439	0.00880139	0.00207289	0.185418	0.172695	0.352558	0.114622	0.00686976	0.00198789	6.15201e-05	0.388677	0.0693794	0.143585	1.52199	0.0200415	0.17878	69.2683	6.11412
431	1-Isothiocyanato-7-(methylthio)heptane	HMDB0038440		Organosulfur compounds	Isothiocyanates		0.193284	0.12789	0.16561	0.165298	0.148936	0.530521	0.0999555	0.135813	0.190179	0.195276	7.17558e-05	6.55904e-05	0.0282234	7.33092e-05	5.62622e-05	7.06176e-05	6.15201e-05	5.7556e-05	5.77203e-05	0.00319308	2.38538	0.00208751	0.0512558	0.0163516	-5.93442
439	(-)-Gossypol	HMDB0040723		Lipids and lipid-like molecules	Prenol lipids	Sesquiterpenoids	0.148093	0.0836537	0.0754909	0.130744	0.0596177	0.1169	0.189426	0.0493307	0.0821627	0.103935	0.0686233	0.0501667	0.0578383	0.0636113	0.132765	0.0580483	0.0552726	0.039396	0.0401213	0.0628714	1.39785	0.0355576	0.242141	0.604908	-0.725213
440	Avocadyne	HMDB0035473		Lipids and lipid-like molecules	Fatty Acyls	Fatty alcohols	0.0351535	0.0158933	0.0113417	0.0190692	0.0145206	0.0235012	0.026623	0.026513	0.036956	0.0232857	0.0471895	0.0195174	0.0523042	0.0547833	0.0220311	0.0378946	0.0507431	0.0584368	0.0180419	0.0401047	1.24414	0.0150496	0.15163	1.72229	0.784324
441	15-Methylpalmitate	HMDB0061709		Organic compounds	Lipids and lipid-like molecules	Fatty Acyls	12.2526	8.66387	7.86204	7.46186	9.46281	6.68218	9.37805	7.7859	9.83649	8.82065	21.299	11.2876	11.4866	15.325	15.9887	14.0029	12.0887	16.463	8.40115	14.0381	1.81246	0.00294932	0.0615444	1.5915	0.670389
456	Uridine	HMDB0000296	C00299	Nucleosides, nucleotides, and analogues	Pyrimidine nucleosides		0.0441037	0.026606	0.0290783	0.0390614	0.025896	0.0572347	0.0259031	0.0387743	0.0424624	0.0365689	0.0108832	0.0144761	0.0331171	0.0109398	0.0125618	0.0151817	0.00948383	0.0187394	0.00714814	0.0147257	2.16192	0.000136662	0.0108575	0.402683	-1.31228
462	Dexamethasone	HMDB0015364	C15643	Lipids and lipid-like molecules	Steroids and steroid derivatives	Hydroxysteroids	0.0547639	0.0455292	0.0489017	0.0452367	0.0416519	0.0572185	0.0531547	0.0369408	0.0290885	0.0458318	0.041954	0.0370309	0.0362269	0.0440638	0.0315312	0.0406872	0.0338862	0.026306	0.0347556	0.0362713	1.36378	0.0152879	0.152819	0.791401	-0.337519
463	Dihydroceramide	HMDB0006752	C12126	Organic acids and derivatives	Carboxylic acids and derivatives	Carboxylic acid derivatives	0.0622148	0.0603886	0.0644479	0.0367455	0.0666135	0.0394949	0.107034	0.0540284	0.0501969	0.0601293	0.128122	0.141579	0.250158	0.332243	0.127455	0.181589	0.117162	0.25781	0.135261	0.185709	2.17579	0.000984039	0.0345009	3.08848	1.6269
469	(3beta,5alpha,6beta,9alpha,22E,24R)-23-Methylergosta-7,22-diene-3,5,6,9-tetrol	HMDB0033634					0.00787197	0.0206716	0.0238818	0.0216271	0.00565129	0.00942823	0.0170331	0.00905018	0.00976666	0.0138869	0.00114223	0.00551746	0.0102876	0.00472632	0.00247615	0.00464933	0.000261102	0.0104148	5.77203e-05	0.00439253	1.5904	0.00243141	0.0559408	0.316308	-1.6606
472	Armillaramide	HMDB0037105		Lipids and lipid-like molecules	Sphingolipids	Ceramides	3.85136	3.58322	4.45725	3.47998	3.5757	3.86746	3.94166	2.76923	2.43979	3.55174	3.29106	2.62705	3.77892	3.25863	2.42393	3.15996	2.63341	2.75556	2.70759	2.95957	1.24169	0.0313667	0.228093	0.833273	-0.263138
473	5-Aminopentanoic acid	HMDB0003355	C00431	Organic acids and derivatives	Carboxylic acids and derivatives	Amino acids, peptides, and analogues	4.94007	3.07149	3.58941	3.49401	3.11062	4.07319	3.84533	2.70569	3.4996	3.59216	5.43876	3.82518	6.26395	4.93326	3.93259	6.47307	4.55894	4.20756	4.037	4.85226	1.54875	0.00608028	0.0899708	1.35079	0.433806
477	LysoPE(0:0/20:4(5Z,8Z,11Z,14Z))	HMDB0011487		Lipids and lipid-like molecules	Glycerophospholipids	Glycerophosphoethanolamines	0.0272963	0.028767	0.0308882	0.0222965	7.16941e-05	0.00159566	0.027379	0.0229792	0.0237132	0.0205541	0.0677832	0.0541558	0.0330958	0.0630199	0.0552982	0.0888759	0.0125649	0.0643413	0.019967	0.0510113	1.11947	0.00602044	0.0894214	2.48181	1.31139
481	PI(16:0/16:0)	HMDB0009778	C00626	Lipids and lipid-like molecules	Glycerophospholipids	Glycerophosphoinositols	0.010753	0.0045684	0.00482039	0.0045125	0.00948636	0.0103952	0.00451706	0.00380829	0.00530719	0.00646315	0.00402157	0.00340534	0.00216974	0.00219763	0.00303923	0.00396724	0.00409401	0.00418614	0.00367736	0.00341759	1.72271	0.0127163	0.137375	0.52878	-0.91926
507	Ethiin	HMDB0037057		Organic acids and derivatives	Carboxylic acids and derivatives	Amino acids, peptides, and analogues	0.0651669	0.118294	0.102426	0.0928135	0.0241755	0.0393341	0.0756473	0.0651098	0.0450504	0.0697797	0.0468062	0.0562502	0.0579311	0.0570855	0.04496	0.0515391	0.00268284	0.0504907	0.0133071	0.0423392	1.1082	0.0403483	0.256865	0.606755	-0.720813
509	Adrenic acid	HMDB0002226	C16527	Lipids and lipid-like molecules	Fatty Acyls	Fatty acids and conjugates	0.0685752	0.0866733	0.085818	0.0704281	0.0943034	0.0877796	0.0523726	0.0889232	0.0863026	0.0801307	0.157865	0.172049	0.129528	0.0727509	0.13013	0.101792	0.129576	0.077426	0.0844584	0.117286	1.53589	0.0142356	0.146534	1.46369	0.549607
510	Seryltryptophan	HMDB0029050		Organic acids and derivatives	Carboxylic acids and derivatives	Amino acids, peptides, and analogues	0.0602963	0.0692076	0.081789	0.0593553	0.0631166	0.0343004	0.0889654	0.0117482	0.0431493	0.0568809	0.039989	0.035278	0.0190572	0.0167043	0.0167997	0.0319847	0.0220487	0.0319653	0.0220649	0.0262102	1.49333	0.00471818	0.0775805	0.460791	-1.11782

## Sheet: SF vs BW
id	MS2 name	HMDB	KEGG COMPOUND ID	Super.Class	Class	Sub.Class	BW1	BW2	BW3	BW4	BW5	BW6	BW7	BW8	BW9	MEAN BW	SF1	SF2	SF3	SF4	SF5	SF6	SF7	SF8	SF9	MEAN SF	VIP	P-VALUE	Q-VALUE	FOLD CHANGE	LOG_FOLDCHANGE
44	L-Glutamic acid	HMDB0000148	C00025	Organic acids and derivatives	Carboxylic acids and derivatives	Amino acids, peptides, and analogues	0.0595169	0.0149446	0.0348029	0.0409191	0.0288435	0.0775664	0.034251	0.0371803	0.0626495	0.0434082	0.0327279	0.0243534	0.0348879	0.0326138	0.0234883	0.0170184	0.0187048	0.0251904	0.0140217	0.0247785	1.69725	0.0223281	0.348916	0.570825	-0.808879
59	N-Acetyl-2,6-diethylaniline	HMDB0032854		Benzenoids	Benzene and substituted derivatives	Anilides	0.0415635	0.0372694	0.0555697	0.0599751	0.0397847	0.0359127	0.0968685	0.0517957	0.14924	0.0631088	2.02736	0.0321502	0.0460069	4.06324	1.28345	2.07096	3.08344	2.14735	6.15943	2.32371	2.34248	0.00806621	0.220396	36.8207	5.20244
66	8,15-DiHETE	HMDB0010219		Lipids and lipid-like molecules	Fatty Acyls	Eicosanoids	0.612668	0.770109	0.638862	0.668771	0.527606	0.499127	0.311886	0.559869	0.518095	0.567444	0.982224	0.659652	0.924238	0.555875	0.807344	0.728138	0.939368	0.707335	0.698778	0.778106	2.05903	0.00485951	0.178952	1.37125	0.455489
85	LysoPE(18:1(9Z)/0:0)	HMDB0011506		Lipids and lipid-like molecules	Glycerophospholipids	Glycerophosphoethanolamines	0.020469	0.0213677	0.0176966	0.0251976	0.0108613	0.00364254	0.0154257	0.022667	0.0244457	0.0179748	0.0385884	0.0198767	0.0206024	0.0278463	0.0291255	0.0196097	0.0465409	0.0260861	0.0265375	0.0283126	1.80477	0.015528	0.295711	1.57513	0.655469
111	Sakuranetin	HMDB0030090	C09833	Phenylpropanoids and polyketides	Flavonoids	O-methylated flavonoids	0.00319015	0.000973911	0.000613779	0.000915628	0.000490432	0.00463874	0.00123339	0.004948	0.00510269	0.0024563	0.000646939	0.000908685	0.000485695	0.000787065	0.000110719	0.000434708	0.000562785	0.0012554	7.76506e-05	0.000585516	1.75994	0.022963	0.354532	0.238373	-2.06871
123	Arachidonic acid	HMDB0001043	C00219	Lipids and lipid-like molecules	Fatty Acyls	Fatty acids and conjugates	0.989806	0.974217	1.00656	1.35219	0.563458	0.776784	0.528433	1.03092	1.20516	0.936391	2.02141	0.997619	1.35858	1.5314	2.54475	1.20872	2.03075	1.47841	0.823083	1.55497	2.14602	0.00820373	0.221251	1.6606	0.731702
126	LysoPC(18:1(9Z))	HMDB0002815	C04230	Lipids and lipid-like molecules	Glycerophospholipids	Glycerophosphocholines	0.327434	0.110309	0.190847	0.185455	0.197037	0.180505	0.20895	0.202104	0.270092	0.208081	0.288436	0.246604	0.21882	0.276327	0.387402	0.307313	0.254555	0.218899	0.447968	0.294036	1.61381	0.0185246	0.322942	1.41308	0.498845
131	Bifurcose	HMDB0038490		Organic oxygen compounds	Organooxygen compounds	Carbohydrates and carbohydrate conjugates	0.0639633	0.0401408	0.0582307	0.0353799	0.0481629	0.0726688	0.0363753	0.0354529	0.0316419	0.0468907	0.0249478	0.0226397	0.0360455	0.0416005	0.033819	0.034379	0.0222021	0.0431883	0.0214766	0.0311443	1.91652	0.0135212	0.277821	0.664188	-0.590336
141	Pinocembrin						0.00713968	0.00614638	0.00600332	0.00663652	0.00593153	0.00696958	0.00552641	0.00565247	0.0169992	0.00744502	0.0103079	0.0173545	0.0290525	0.0256068	0.00760543	0.0501185	0.0121657	0.046904	0.00557296	0.0227431	1.97042	0.0248354	0.364154	3.05481	1.61108
162	2,5-Diisopropyl-4-methylphenol	HMDB0029821		Lipids and lipid-like molecules	Prenol lipids	Monoterpenoids	0.0845553	0.0970603	0.124192	0.056553	0.0775512	0.0919917	0.107104	0.0678541	0.0537448	0.0845118	0.0406081	0.0663643	0.051541	0.0373165	0.051225	0.0862499	0.0490391	0.056148	0.0926627	0.0590172	1.94506	0.0223104	0.348916	0.69833	-0.518018
167	5,7-Dihydroxy-4'-methoxy-8-methylisoflavanone	HMDB0041322		Phenylpropanoids and polyketides	Isoflavonoids	O-methylated isoflavonoids	0.00715357	7.55216e-05	9.49681e-05	7.10122e-05	7.16941e-05	7.34116e-05	0.000565921	5.91612e-05	0.000456227	0.000957943	0.0563543	0.0688025	0.0627074	0.240462	0.0184403	0.266804	6.70311e-05	0.0429553	0.000522309	0.0841239	2.10189	0.0366468	0.419996	87.8173	6.45643
170	1,4,9-Cadinatriene	HMDB0038125		Lipids and lipid-like molecules	Prenol lipids	Sesquiterpenoids	0.0928148	0.0772485	0.0675437	0.0612728	0.0315546	0.0346622	0.108231	0.0893255	0.134597	0.0774722	0.0326744	0.0366795	0.0292	0.027677	0.0280529	0.0285212	0.0302504	0.0627958	0.0692262	0.0383419	1.97583	0.00588371	0.196274	0.494912	-1.01476
171	2-acetyl-1-alkyl-sn-glycero-3-phosphocholine	HMDB0062195		Lipids and lipid-like molecules	Glycerophospholipids	Glycerophosphocholines	0.126563	0.172505	0.171568	0.062844	0.0779384	0.0966564	0.161796	0.139152	0.0935374	0.122507	0.178478	0.1354	0.211786	0.272322	0.390343	0.680413	0.297504	0.233142	0.5292	0.325399	2.1654	0.00907448	0.23032	2.65617	1.40935
173	Lauroyl diethanolamide	HMDB0032358		Lipids and lipid-like molecules	Fatty Acyls	Fatty amides	0.154152	0.244194	0.142082	0.0932232	0.257416	0.149705	0.350929	0.222514	0.130798	0.19389	0.117218	0.0438818	0.151004	0.167026	0.124419	0.203626	0.0496975	0.0950352	0.155968	0.123097	1.60297	0.0435625	0.451296	0.634881	-0.655442
202	LysoPE(15:0/0:0)	HMDB0011502		Lipids and lipid-like molecules	Glycerophospholipids	Glycerophosphoethanolamines	0.122571	0.1574	0.176223	0.151431	0.0685366	0.0412722	0.178011	0.14278	0.135494	0.130413	0.182874	0.126538	0.172383	0.24491	0.345655	0.20034	0.361819	0.199019	0.340775	0.24159	1.99996	0.00377806	0.163423	1.8525	0.889474
223	Perillic acid	HMDB0004586	C11924	Lipids and lipid-like molecules	Prenol lipids	Monoterpenoids	0.00352169	0.00342547	0.0031299	0.00342583	0.0039699	0.0035594	0.00393284	0.00323574	0.00354523	0.00352733	0.00231376	0.00289404	0.00369013	0.00293191	0.00311758	0.00324149	0.00281936	0.00363132	0.00333375	0.00310815	1.76804	0.0258736	0.369547	0.881161	-0.182522
225	5-HEPE	HMDB0005081		Lipids and lipid-like molecules	Fatty Acyls	Eicosanoids	0.0987059	0.00427842	0.00484436	0.00985703	0.00206985	0.0042408	0.107974	0.187768	0.137218	0.061884	0.00607137	0.00476045	0.00482996	0.00637467	0.0064268	0.00404233	0.00372057	0.00497572	0.00393238	0.00501492	1.50153	0.0446971	0.454832	0.0810373	-3.62527
250	Stigmasterol	HMDB0000937	C05442	Lipids and lipid-like molecules	Steroids and steroid derivatives	Stigmastanes and derivatives	0.0599066	0.247459	0.0706485	0.143405	0.0867266	0.0681066	0.118772	0.0763976	0.0788607	0.105587	0.0408988	0.114657	0.117493	0.0421663	0.0233356	0.0197767	0.0222314	0.0165952	0.0582722	0.050603	1.985	0.0346168	0.41125	0.479254	-1.06114
264	Maltotetraose	HMDB0001296	C02052	Organic oxygen compounds	Organooxygen compounds	Carbohydrates and carbohydrate conjugates	0.104976	0.0640983	0.0736419	0.0803666	0.105818	0.168695	0.0667265	0.0831714	0.0890204	0.092946	0.0797417	0.0611092	0.0760005	0.0841611	0.0615411	0.0599278	0.0529849	0.075814	0.0332114	0.0649435	1.60346	0.0320565	0.400483	0.698723	-0.517207
270	9-HODE	HMDB0010223		Lipids and lipid-like molecules	Fatty Acyls	Lineolic acids and derivatives	1.7717	0.212804	0.613884	0.249942	1.15506	2.27169	0.456408	0.101271	0.149131	0.775766	0.160723	0.180236	0.126413	0.0929638	0.149685	0.161073	0.099024	0.10181	0.154509	0.136271	2.1801	0.0405507	0.43622	0.17566	-2.50914
271	LysoPC(16:1(9Z)/0:0)	HMDB0010383	C04230	Lipids and lipid-like molecules	Glycerophospholipids	Glycerophosphocholines	0.143569	0.251273	0.197215	0.201082	0.0677949	0.0308727	0.189462	0.192701	0.199038	0.163668	0.280864	0.183762	0.204193	0.226356	0.271711	0.204299	0.273325	0.291949	0.318639	0.250567	1.69643	0.0073548	0.213695	1.53095	0.614425
275	LysoPC(15:0)	HMDB0010381	C04230	Lipids and lipid-like molecules	Glycerophospholipids	Glycerophosphocholines	0.154559	0.152522	0.196497	0.117926	0.0859151	0.0516128	0.314873	0.132334	0.134186	0.148936	0.20431	0.130412	0.196532	0.257424	0.226569	0.196288	0.412929	0.220679	0.492394	0.259726	1.72105	0.0286296	0.382748	1.74388	0.802297
283	Xanthurenic acid	HMDB0000881	C02470	Organoheterocyclic compounds	Quinolines and derivatives	Quinoline carboxylic acids	1.90436	2.33706	2.58453	1.819	1.39197	3.00188	2.91148	1.7098	1.84621	2.16736	0.590954	1.38591	1.43389	0.530638	0.637304	0.645842	0.405378	0.56424	0.881503	0.786185	2.77647	1.51958e-05	0.0240794	0.362738	-1.463
291	Adenine	HMDB0000034	C00147	Organoheterocyclic compounds	Imidazopyrimidines	Purines and purine derivatives	0.0139423	0.00780699	0.00713233	0.0103056	0.0154407	0.0118759	0.00891754	0.0129582	0.0106487	0.0110031	0.0126057	0.00851561	0.0126414	0.0188931	0.0192945	0.0133502	0.0268944	0.0126813	0.0143015	0.0154642	1.6787	0.0434942	0.451296	1.40543	0.491014
298	Succinic acid semialdehyde	HMDB0001259	C00232	Lipids and lipid-like molecules	Fatty Acyls	Fatty acids and conjugates	0.016112	0.029712	0.0237538	0.0192831	0.037037	0.0178403	0.0210346	0.0205147	0.0232336	0.023169	0.0366479	0.0298388	0.0592921	0.0141802	0.0279059	0.0858837	0.0766492	0.0128197	0.0727034	0.0462134	1.39883	0.0392155	0.429736	1.99462	0.996116
310	13S-hydroxyoctadecadienoic acid	HMDB0004667	C14762	Lipids and lipid-like molecules	Fatty Acyls	Lineolic acids and derivatives	0.276943	0.182438	0.425203	0.16339	0.312313	0.328317	0.23404	0.188731	0.16863	0.253334	0.137493	0.154702	0.201019	0.187375	0.187241	0.121963	0.182911	0.130742	0.0966362	0.155565	1.93952	0.0117614	0.261911	0.61407	-0.703526
312	Solavetivone	HMDB0035657		Lipids and lipid-like molecules	Prenol lipids	Sesquiterpenoids	0.222646	0.143509	0.106599	0.0264153	0.0145135	0.0214029	0.329794	0.158238	0.202991	0.136234	0.0612953	0.0153944	0.0153415	0.0572256	0.0347161	0.0348734	0.0478198	0.0719191	0.0413386	0.0422138	1.27977	0.0298246	0.389507	0.309861	-1.6903
315	LysoPE(0:0/18:4(6Z,9Z,12Z,15Z))	HMDB0011480		Lipids and lipid-like molecules	Glycerophospholipids	Glycerophosphoethanolamines	0.0245715	0.0507933	0.0294346	0.0526947	0.00662321	0.00684559	0.0406445	0.0392274	0.0352969	0.0317924	0.0551596	0.0356406	0.039729	0.0645398	0.0620883	0.0496492	0.0958285	0.0790963	0.112247	0.0659976	1.91333	0.00400112	0.164009	2.07589	1.05373
317	Resolvin D1	HMDB0003733		Lipids and lipid-like molecules	Fatty Acyls	Fatty acids and conjugates	0.0461616	0.0133883	0.0133818	0.0230614	0.0174564	0.0306256	0.0147276	0.0196238	0.00247926	0.0201007	0.00697409	0.006266	0.00679976	0.0127263	0.0115616	0.00660272	0.00596978	0.0107156	0.00424115	0.0079841	1.78271	0.0194216	0.328081	0.397206	-1.33204
327	Ricinoleic acid	HMDB0034297	C08365	Lipids and lipid-like molecules	Fatty Acyls	Fatty acids and conjugates	0.609391	0.308021	0.292087	0.334269	0.471344	0.991168	0.425445	0.317392	0.263325	0.445827	0.258362	0.331179	0.381317	0.21093	0.300619	0.198172	0.271552	0.204925	0.122045	0.253233	1.87233	0.0404052	0.435576	0.568008	-0.816016
332	Maltopentaose	HMDB0012254		Organic oxygen compounds	Organooxygen compounds	Carbohydrates and carbohydrate conjugates	0.120745	0.0902044	0.0952051	0.0904183	0.110778	0.148225	0.0736572	0.0985732	0.124529	0.105815	0.0749088	0.0687433	0.0783137	0.100557	0.0730877	0.0719782	0.0570078	0.0877283	0.0352438	0.0719521	1.84263	0.00302119	0.144394	0.679981	-0.556434
341	LysoPE(16:1(9Z)/0:0)	HMDB0011504		Lipids and lipid-like molecules	Glycerophospholipids	Glycerophosphoethanolamines	0.0747915	0.179429	0.0777605	0.201276	0.0821688	0.0733919	0.132773	0.144823	0.153702	0.124457	0.195643	0.12502	0.149411	0.252265	0.204059	0.18411	0.330233	0.329527	0.409669	0.242215	2.14679	0.00460261	0.175521	1.94617	0.960639
350	PC(20:5(5Z,8Z,11Z,14Z,17Z)/18:4(6Z,9Z,12Z,15Z))	HMDB0008503	C00157	Lipids and lipid-like molecules	Glycerophospholipids	Glycerophosphocholines	0.0754671	0.0610012	0.0628033	0.379514	0.0769959	0.0998605	0.0549266	0.0524635	0.0418413	0.100542	0.0229678	0.0268035	0.0168246	0.011547	0.00439485	0.011526	0.00130278	0.00584353	0.00176297	0.0114415	2.55174	0.0357894	0.416503	0.113798	-3.13545
354	11(R)-HETE	HMDB0004682	C14780	Lipids and lipid-like molecules	Fatty Acyls	Eicosanoids	0.797554	0.0182506	0.0166142	0.00714406	0.00240118	0.030307	0.730179	0.758753	0.338838	0.300005	0.011547	0.0049104	0.00641377	0.0606865	0.00788047	0.00476549	0.00450351	0.00396902	0.00638002	0.0123396	1.74277	0.044563	0.454773	0.0411313	-4.60362
355	Sterebin E	HMDB0035379		Lipids and lipid-like molecules	Prenol lipids	Diterpenoids	0.0399195	0.0279168	0.0114933	0.0506531	0.00957278	0.0110355	0.00787312	0.0089337	0.00608668	0.0192761	0.059602	0.0178872	0.0611707	0.0759161	0.0657318	0.0456476	0.077775	0.0992219	0.097093	0.0666717	2.29124	0.000224468	0.0543497	3.45878	1.79027
359	4-Pyridoxic acid						3.30262	3.82446	3.47696	2.44251	1.99063	3.5977	5.24645	3.67049	4.4821	3.55933	1.43483	1.83212	1.81055	1.18819	0.978235	1.05898	0.464147	0.822496	1.00034	1.17665	2.73762	3.10963e-05	0.0287033	0.330584	-1.59691
360	Petroselinic acid	HMDB0002080	C08363	Lipids and lipid-like molecules	Fatty Acyls	Fatty acids and conjugates	36.3346	25.6162	25.5054	24.7384	27.1404	41.5652	20.0886	21.6105	22.1499	27.1943	25.6951	24.5826	26.386	18.6336	22.3714	15.0418	20.5971	19.8292	17.4243	21.1735	1.61304	0.0411937	0.440077	0.778598	-0.36105
398	(3S,6E,10E)-1,6,10,14-Phytatetraen-3-ol	HMDB0035083		Lipids and lipid-like molecules	Prenol lipids	Diterpenoids	0.0537415	0.0617768	0.0726029	0.0557625	0.0936995	0.0743994	0.103397	0.057605	0.0632664	0.0706946	0.0359316	0.031846	0.0720044	0.0255261	0.0319884	0.0827411	0.0177503	0.0380612	0.0784673	0.0460352	2.00141	0.0261464	0.370912	0.651184	-0.618864
407	5,7-dihydroxy-2-(4-hydroxyphenyl)-6,8-dimethyl-3,4-dihydro-2H-1-benzopyran-4-one	HMDB0130571		Phenylpropanoids and polyketides	Flavonoids	Flavans	0.00909143	0.000171367	0.000109413	2.13938e-05	0.000135641	0.00176961	0.00125357	2.02662e-05	2.07732e-05	0.00139927	0.028506	0.0348149	0.0296449	0.0934543	0.00850443	0.0924599	0.00501633	0.0192434	0.00325316	0.0349886	2.29947	0.0198521	0.330955	25.0048	4.64413
411	PE(18:4(6Z,9Z,12Z,15Z)/18:3(6Z,9Z,12Z))	HMDB0009193	C00350	Lipids and lipid-like molecules	Glycerophospholipids	Glycerophosphoethanolamines	0.090584	0.0221359	0.00704498	0.0854325	0.00923662	0.0910228	0.0229305	0.0338004	0.0260314	0.0431355	0.0153281	0.0279186	0.0156653	0.0153643	0.0098288	0.012852	0.00532243	0.00862856	0.0218083	0.0147463	1.77437	0.0436252	0.451296	0.341859	-1.54853
416	L-Carnitine	HMDB0000062	C00318	Organic nitrogen compounds	Organonitrogen compounds	Quaternary ammonium salts	1.68551	0.77388	0.893067	0.909464	0.980841	2.19297	0.776423	0.307215	0.405485	0.99165	0.348746	0.405671	0.413178	0.430984	0.302138	0.198907	6.70311e-05	0.273509	0.000113358	0.263702	1.5807	0.00619542	0.19764	0.265922	-1.91093
421	Prostaglandin E2	HMDB0001220	C00584	Lipids and lipid-like molecules	Fatty Acyls	Eicosanoids	0.00689696	0.003825	0.00258304	0.00440371	0.00199676	0.0030803	0.00359466	0.0135345	0.00754928	0.0052738	0.00881203	0.00694595	0.00623638	0.00823754	0.00909907	0.0077772	0.0148728	0.00703682	0.0166817	0.00952217	1.95965	0.0252597	0.365917	1.80556	0.852449
431	1-Isothiocyanato-7-(methylthio)heptane	HMDB0038440		Organosulfur compounds	Isothiocyanates		0.193284	0.12789	0.16561	0.165298	0.148936	0.530521	0.0999555	0.135813	0.190179	0.195276	0.0815051	0.136814	0.126251	0.108921	0.0704773	0.0730435	0.0173808	0.075537	0.000113358	0.0766714	1.2587	0.0266791	0.372561	0.39263	-1.34876
441	15-Methylpalmitate	HMDB0061709		Organic compounds	Lipids and lipid-like molecules	Fatty Acyls	12.2526	8.66387	7.86204	7.46186	9.46281	6.68218	9.37805	7.7859	9.83649	8.82065	13.1231	8.65893	13.8946	8.12518	15.1504	9.46419	16.8271	10.0059	12.1121	11.929	1.83773	0.0163087	0.303752	1.3524	0.435522
458	29-Norcycloartane-3,24-dione	HMDB0032084		Lipids and lipid-like molecules	Steroids and steroid derivatives	Cycloartanols and derivatives	8.25972e-05	0.0127498	0.00332827	0.00728184	0.00381291	0.00152892	0.00417778	0.00603482	0.000760402	0.00441748	0.00187978	0.0119365	0.0118618	0.00714704	0.00246054	0.0110743	0.0161809	0.0123604	0.0096766	0.00939754	1.46728	0.027211	0.373532	2.12735	1.08906
463	Dihydroceramide	HMDB0006752	C12126	Organic acids and derivatives	Carboxylic acids and derivatives	Carboxylic acid derivatives	0.0622148	0.0603886	0.0644479	0.0367455	0.0666135	0.0394949	0.107034	0.0540284	0.0501969	0.0601293	0.086759	0.0646153	0.148885	0.62459	0.227812	0.172265	0.223701	0.154254	0.204249	0.211903	2.31267	0.0245999	0.363965	3.52412	1.81727
471	cis-5-Tetradecenoylcarnitine	HMDB0002014		Lipids and lipid-like molecules	Fatty Acyls	Fatty acid esters	0.289862	0.205165	0.133203	0.18552	0.119843	0.140473	0.143112	0.0782398	0.077948	0.152596	0.238329	0.182783	0.328844	0.256387	0.253447	0.227983	0.302354	0.306257	0.384193	0.27562	2.01541	0.000840212	0.0860601	1.8062	0.85296
477	LysoPE(0:0/20:4(5Z,8Z,11Z,14Z))	HMDB0011487		Lipids and lipid-like molecules	Glycerophospholipids	Glycerophosphoethanolamines	0.0272963	0.028767	0.0308882	0.0222965	7.16941e-05	0.00159566	0.027379	0.0229792	0.0237132	0.0205541	0.0358296	0.0260229	0.0233966	0.0446769	0.0369067	0.0306118	0.0505295	0.0373772	0.0514652	0.037424	1.29954	0.00435394	0.169859	1.82076	0.864541

## Sheet: PF vs SF
id	MS2 name	HMDB	KEGG COMPOUND ID	Super.Class	Class	Sub.Class	SF1	SF2	SF3	SF4	SF5	SF6	SF7	SF8	SF9	MEAN SF	PF1	PF2	PF3	PF4	PF5	PF6	PF7	PF8	PF9	MEAN PF	VIP	P-VALUE	Q-VALUE	FOLD CHANGE	LOG_FOLDCHANGE
6	S-Acetyl dihydroasparagusic acid	HMDB0035717		Lipids and lipid-like molecules	Fatty Acyls	Fatty acids and conjugates	0.290779	0.410669	0.271977	0.196787	0.258446	0.179829	0.211744	0.327506	0.432479	0.286691	0.0903453	0.195116	0.229683	0.188993	0.125092	0.130727	0.0222464	0.177591	0.0927537	0.139172	2.00663	0.00104416	0.0353948	0.485443	-1.04263
16	Eicosapentaenoic acid	HMDB0001999	C06428	Lipids and lipid-like molecules	Fatty Acyls	Fatty acids and conjugates	0.00314857	0.000706155	0.00386334	0.00218399	0.00301506	0.00192628	0.000682761	0.000751603	0.000808786	0.00189851	0.000668075	0.000597947	0.000649825	0.000812706	0.000723889	0.000651681	0.000581008	0.000800849	0.000446344	0.000659147	2.04658	0.0166527	0.194353	0.347193	-1.52619
20	Adenosine	HMDB0000050	C00212	Nucleosides, nucleotides, and analogues	Purine nucleosides		0.805255	0.604951	0.739863	0.801091	0.881575	0.771319	0.6556	0.769541	0.908213	0.770823	0.580317	0.526015	0.923243	0.676937	0.457665	0.726526	0.437547	0.631742	0.405214	0.596134	1.81737	0.0145399	0.179589	0.773373	-0.370763
22	(R)-N-Methylsalsolinol	HMDB0003626		Organoheterocyclic compounds	Tetrahydroisoquinolines		0.770988	1.07506	0.855774	0.933047	0.852273	1.20938	0.822542	1.25457	1.77146	1.06056	1.02001	0.656184	1.08415	0.745037	0.730599	0.894282	0.768533	0.447725	0.723823	0.785594	1.25044	0.0410892	0.322716	0.740732	-0.432977
23	Daidzin	HMDB0033991	C10216	Phenylpropanoids and polyketides	Isoflavonoids	Isoflavonoid O-glycosides	0.249535	0.233008	0.297617	0.300839	0.322407	0.268914	0.192509	0.348734	0.1786	0.265796	0.213772	0.206607	0.222452	0.132816	0.148059	0.171067	0.17754	0.209371	0.185223	0.185212	2.07987	0.00196988	0.0510494	0.69682	-0.521142
30	Methylparaben	HMDB0032572		Benzenoids	Benzene and substituted derivatives	Benzoic acids and derivatives	0.0122424	0.00865452	0.0093827	0.00974708	0.0102236	0.00867429	0.00929309	0.0129214	0.0103799	0.0101688	0.0129637	0.0132071	0.0153888	0.0121116	0.0157942	0.0109604	0.0114959	0.01661	0.0162839	0.0138684	2.05924	0.000675686	0.0276011	1.36382	0.447652
39	Dihydro-4-mercapto-3(2H)-furanone	HMDB0039786		Organoheterocyclic compounds	Dihydrofurans	Furanones	0.213947	0.182782	0.15851	0.283191	0.351185	0.155339	0.211668	0.403527	0.327417	0.254174	0.107547	0.18409	0.233297	0.148603	0.100902	0.122221	0.0161698	0.169852	0.0696768	0.12804	1.86297	0.00363058	0.0772396	0.503748	-0.989225
61	4-Amino-2-methylenebutanoic acid	HMDB0030409		Organic acids and derivatives	Carboxylic acids and derivatives	Amino acids, peptides, and analogues	0.477449	0.186047	0.241855	0.253633	0.321495	0.266478	0.203439	0.38746	0.180143	0.279778	0.106979	0.155813	0.158642	0.119593	0.15188	0.153267	0.103591	0.253283	0.0875104	0.143395	2.27331	0.00199367	0.0512841	0.512533	-0.964283
68	Sucrose	HMDB0000258	C00089	Organic oxygen compounds	Organooxygen compounds	Carbohydrates and carbohydrate conjugates	1.60934	1.2662	1.39216	1.54283	1.45822	1.176	0.78967	1.65859	0.714988	1.28978	0.821934	0.714698	0.774681	0.470269	0.521719	0.685815	0.642891	0.830474	0.539941	0.666936	2.43938	0.000418355	0.0223133	0.517094	-0.951502
85	LysoPE(18:1(9Z)/0:0)	HMDB0011506		Lipids and lipid-like molecules	Glycerophospholipids	Glycerophosphoethanolamines	0.0385884	0.0198767	0.0206024	0.0278463	0.0291255	0.0196097	0.0465409	0.0260861	0.0265375	0.0283126	0.0566378	0.0407269	0.0313175	0.0458481	0.0539958	0.0680415	0.0114612	0.0649981	0.0314627	0.0449433	1.01032	0.0261164	0.252459	1.5874	0.666662
93	Kojibiose	HMDB0011742	C19632	Lipids and lipid-like molecules	Fatty Acyls	Fatty acyl glycosides	1.6744	1.38142	1.5816	2.00983	1.73246	1.80386	1.03016	2.0432	1.26908	1.614	0.986451	0.836389	1.23529	0.697951	0.57964	0.929295	0.873669	0.877584	0.685107	0.855709	2.47844	2.43851e-05	0.00476885	0.530179	-0.915449
95	Arachidic acid	HMDB0002212	C06425	Lipids and lipid-like molecules	Fatty Acyls	Fatty acids and conjugates	0.0765324	0.0773204	0.13279	0.05784	0.0799221	0.0623838	0.094303	0.102334	0.0476086	0.081226	0.0529766	0.0369902	0.0379356	0.0532239	0.0871056	0.0711857	0.0450665	0.0726223	0.0335348	0.0545157	1.64408	0.0230326	0.234778	0.67116	-0.57527
116	1-Kestose	HMDB0011729	C03661	Organic oxygen compounds	Organooxygen compounds	Carbohydrates and carbohydrate conjugates	0.613847	0.677477	0.873133	0.599189	0.706185	1.14982	0.733304	0.702566	0.73838	0.754878	0.718869	0.523619	0.710583	0.400128	0.415509	0.55361	0.64976	0.505415	0.423531	0.544558	1.75362	0.00812956	0.124631	0.721386	-0.471158
126	LysoPC(18:1(9Z))	HMDB0002815	C04230	Lipids and lipid-like molecules	Glycerophospholipids	Glycerophosphocholines	0.288436	0.246604	0.21882	0.276327	0.387402	0.307313	0.254555	0.218899	0.447968	0.294036	0.797711	0.324608	0.749029	0.715942	0.324304	0.634069	0.241357	0.440225	0.359308	0.509617	1.54956	0.0173931	0.199062	1.73318	0.79342
128	Protoanemonin	HMDB0060503		Organoheterocyclic compounds	Dihydrofurans	Furanones	0.085096	0.0178275	0.0774072	0.101114	0.114032	0.0852477	0.0509072	0.107368	0.0329753	0.0746638	0.0569216	0.032159	0.0475097	0.034769	0.0300418	0.0487195	0.0304545	0.0523171	0.0328759	0.0406409	1.5207	0.016818	0.19578	0.544318	-0.877477
131	Bifurcose	HMDB0038490		Organic oxygen compounds	Organooxygen compounds	Carbohydrates and carbohydrate conjugates	0.0249478	0.0226397	0.0360455	0.0416005	0.033819	0.034379	0.0222021	0.0431883	0.0214766	0.0311443	0.0194927	0.0153986	0.0230075	0.0103053	0.0118017	0.021714	0.0282871	0.0208027	0.0159607	0.01853	1.94351	0.00197999	0.0511045	0.594974	-0.749102
138	(S)-10-Hydroxycamptothecin						5.12989	6.70194	6.57126	5.23778	8.23671	8.07268	4.46755	8.72976	7.46081	6.73426	5.45016	4.62659	5.59624	2.819	3.09972	3.54459	3.8147	3.48224	3.41564	3.98321	2.15136	0.000346584	0.0199996	0.591484	-0.757589
140	Docosahexaenoic acid	HMDB0002183	C06429	Lipids and lipid-like molecules	Fatty Acyls	Fatty acids and conjugates	0.0826964	0.0361186	0.0309894	0.0349669	0.04483	0.0301408	0.0791865	0.0328776	0.0757715	0.0497309	0.173136	0.0756848	0.0583751	0.0799207	0.104219	0.0966794	0.0260933	0.134205	0.0432936	0.0879564	1.24483	0.0386459	0.312812	1.76865	0.822647
166	PE(18:2(9Z,12Z)/15:0)	HMDB0009087	C00350	Lipids and lipid-like molecules	Glycerophospholipids	Glycerophosphoethanolamines	0.0231139	0.0202768	0.04067	0.021761	0.0364377	0.0955536	0.0402827	0.0520809	0.0455765	0.0417504	0.0400363	0.00678927	0.0129017	0.0130989	0.00872179	0.00454445	0.0133964	0.0247634	0.0184784	0.015859	1.8345	0.010744	0.148088	0.379852	-1.39649
184	Isobutyryl-L-carnitine	HMDB0000736		Lipids and lipid-like molecules	Fatty Acyls	Fatty acid esters	0.124119	0.0878869	0.0343205	0.0675417	0.0566154	0.0651468	0.00707424	0.157177	0.0103176	0.0677999	0.00289475	0.00271848	0.0489592	0.00643382	0.00368629	0.0119209	0.00105456	0.0058492	0.0035377	0.00967277	2.32129	0.00790396	0.122279	0.142666	-2.80928
187	Hypogeic acid	HMDB0002186		Lipids and lipid-like molecules	Fatty Acyls	Fatty acids and conjugates	0.110844	0.0938075	0.110919	0.0712573	0.105949	0.0960614	0.102701	0.103969	0.0981902	0.0992998	0.107783	0.101722	0.111798	0.101741	0.114959	0.122382	0.142269	0.11319	0.10137	0.113024	1.54054	0.0345354	0.294468	1.13821	0.186763
195	Maltotriose	HMDB0001262	C01835	Organic oxygen compounds	Organooxygen compounds	Carbohydrates and carbohydrate conjugates	0.139273	0.104165	0.144792	0.141487	0.127126	0.109314	0.0934206	0.145984	0.0527941	0.117595	0.072809	0.0583612	0.0915456	0.049201	0.0546484	0.0692009	0.075157	0.0974489	0.0534777	0.0690944	2.1489	0.000821121	0.0309408	0.587563	-0.767186
203	Dimethyl fumarate	HMDB0031257		Lipids and lipid-like molecules	Fatty Acyls	Fatty acid esters	0.13733	0.120299	0.135083	0.141146	0.14357	0.165824	0.113291	0.201304	0.31081	0.163184	0.0944191	0.0908752	0.145228	0.107139	0.100627	0.113478	0.0816262	0.076105	0.0837321	0.0992477	1.85231	0.0143386	0.178006	0.608194	-0.717396
210	4-Hydroxy-2-butenoic acid gamma-lactone	HMDB0032330	C17601	Organoheterocyclic compounds	Dihydrofurans	Furanones	0.247685	0.20696	0.234795	0.280932	0.302166	0.245159	0.154935	0.343937	0.215407	0.247997	0.153137	0.112387	0.208794	0.103177	0.0802887	0.14435	0.131947	0.152488	0.104984	0.132395	2.35517	9.7766e-05	0.0106921	0.533855	-0.905481
215	Glabracin A	HMDB0032113		Lipids and lipid-like molecules	Fatty Acyls	Fatty alcohols	0.10442	0.0274762	0.0901747	0.101658	0.028297	0.0245704	0.00661682	7.55158e-05	0.0151319	0.044269	0.00358559	0.00597749	9.04573e-05	0.0031719	0.00254254	0.00274034	0.00996162	0.00308304	0.0012783	0.00360348	1.49516	0.0199223	0.216604	0.0813995	-3.61884
225	5-HEPE	HMDB0005081		Lipids and lipid-like molecules	Fatty Acyls	Eicosanoids	0.00607137	0.00476045	0.00482996	0.00637467	0.0064268	0.00404233	0.00372057	0.00497572	0.00393238	0.00501492	0.00357327	0.00175883	0.00742258	0.00164819	0.00120718	0.00229407	0.00142354	0.00309636	0.00175999	0.00268711	2.14315	0.00601553	0.103802	0.535824	-0.900169
229	Stachyose	HMDB0003553	C01613	Organic oxygen compounds	Organooxygen compounds	Carbohydrates and carbohydrate conjugates	0.0920936	0.150844	0.165193	0.124222	0.128097	0.186267	0.137879	0.135356	0.148461	0.140935	0.133405	0.100654	0.138899	0.0634099	0.0759553	0.108702	0.168662	0.0920119	0.0648234	0.105169	1.38191	0.0292488	0.270237	0.746227	-0.422314
239	Colupox b	HMDB0039598		Organoheterocyclic compounds	Benzofurans		0.0593903	0.0625132	0.0778199	0.0703122	0.057159	0.0968463	0.0666685	0.0771294	0.0926412	0.0733867	0.0458515	0.0564755	0.0722983	0.076814	0.0455796	0.0724553	0.044964	0.0464107	0.0479125	0.056529	1.64071	0.0196474	0.215149	0.77029	-0.376526
256	Hexamethylquercetagetin	HMDB0029308		Phenylpropanoids and polyketides	Flavonoids	O-methylated flavonoids	8.48475	6.82569	8.17414	8.19077	5.9568	6.47621	4.37846	8.97792	3.47918	6.77155	3.97695	4.22614	3.77467	2.47989	2.94758	3.90317	3.76108	4.64468	2.69019	3.60048	2.36135	0.0008298	0.0311768	0.531708	-0.911295
264	Maltotetraose	HMDB0001296	C02052	Organic oxygen compounds	Organooxygen compounds	Carbohydrates and carbohydrate conjugates	0.0797417	0.0611092	0.0760005	0.0841611	0.0615411	0.0599278	0.0529849	0.075814	0.0332114	0.0649435	0.0423818	0.032069	0.0441113	0.0220271	0.0292341	0.0356427	0.0509987	0.0480471	0.0302304	0.0371936	2.16301	0.000392595	0.0213119	0.572706	-0.804133
267	2'-O-Methylphaseollinisoflavan	HMDB0034412		Phenylpropanoids and polyketides	Isoflavonoids	O-methylated isoflavonoids	0.000638166	0.460931	0.267234	0.0923371	0.0209609	0.0453972	0.14011	0.12344	0.0408357	0.132432	0.0329934	0.00697837	0.00841518	0.00677153	0.00406835	0.00415651	0.00254897	0.0037902	0.00855562	0.00869757	1.71646	0.0358735	0.300667	0.065676	-3.92849
270	9-HODE	HMDB0010223		Lipids and lipid-like molecules	Fatty Acyls	Lineolic acids and derivatives	0.160723	0.180236	0.126413	0.0929638	0.149685	0.161073	0.099024	0.10181	0.154509	0.136271	0.113463	0.0853608	0.151778	0.0823471	0.0883495	0.0853276	0.0925801	0.10077	0.0779621	0.0975486	1.78537	0.00947372	0.137238	0.715844	-0.482284
282	Myristic acid	HMDB0000806	C06424	Lipids and lipid-like molecules	Fatty Acyls	Fatty acids and conjugates	0.986091	0.632744	0.921886	0.652814	1.11173	0.633112	1.19877	0.653255	0.882792	0.852577	2.42388	0.902175	1.21825	1.24529	1.0825	1.23299	1.15138	1.52741	0.946515	1.30338	1.75454	0.017122	0.197863	1.52875	0.61235
298	Succinic acid semialdehyde	HMDB0001259	C00232	Lipids and lipid-like molecules	Fatty Acyls	Fatty acids and conjugates	0.0366479	0.0298388	0.0592921	0.0141802	0.0279059	0.0858837	0.0766492	0.0128197	0.0727034	0.0462134	0.0143693	0.0226106	0.0158283	0.00452853	0.0313191	0.0187696	0.0196099	0.0280554	0.0555913	0.0234091	1.08124	0.0443278	0.334244	0.506543	-0.981242
300	Histidinyl-Asparagine	HMDB0028880		Organic acids and derivatives	Carboxylic acids and derivatives	Amino acids, peptides, and analogues	0.0451053	0.0512923	0.0608486	0.0671084	0.0621966	0.0610388	0.0333997	0.0598054	0.0445126	0.0539231	0.045422	0.0339542	0.0407225	0.0450214	0.0363982	0.0519885	0.0284658	0.0405337	0.030328	0.0392038	2.01508	0.00459698	0.0881192	0.727032	-0.459909
313	Methyl 2-furoate	HMDB0029750		Organoheterocyclic compounds	Furans	Furoic acid and derivatives	0.0934401	0.0698149	0.0811975	0.114612	0.152963	0.0880729	0.0609374	0.12254	0.105055	0.0987369	0.059585	0.0415095	0.0730573	0.0540924	0.0336241	0.0458147	0.0788584	0.0515546	0.0462536	0.0538166	2.09068	0.000676255	0.0276011	0.545051	-0.875537
322	(3E,6Z)-Nonadien-1-yl acetate	HMDB0038068		Lipids and lipid-like molecules	Fatty Acyls	Fatty alcohol esters	0.0324822	0.0266858	0.0366462	0.0214737	0.0590314	0.0494829	0.0467404	0.0303392	0.053373	0.0395839	0.0228642	0.033145	0.0311784	0.0306574	0.0191266	0.0327701	0.0291622	0.0313406	0.0204237	0.027852	1.37846	0.0304428	0.275945	0.70362	-0.507131
326	11-Hydroxyandrosterone	HMDB0002984	C14606	Lipids and lipid-like molecules	Steroids and steroid derivatives	Androstane steroids	0.0284372	0.013584	0.0406164	0.057955	0.0343641	0.028748	0.0321498	0.048909	0.0411805	0.036216	0.0198023	0.0283569	0.0258115	0.0269281	0.021701	0.0383534	0.0151725	0.0331523	0.0167006	0.0251087	1.37796	0.0405969	0.320366	0.693305	-0.528438
332	Maltopentaose	HMDB0012254		Organic oxygen compounds	Organooxygen compounds	Carbohydrates and carbohydrate conjugates	0.0749088	0.0687433	0.0783137	0.100557	0.0730877	0.0719782	0.0570078	0.0877283	0.0352438	0.0719521	0.0438	0.0348604	0.0391691	0.0189441	0.0284658	0.0358748	0.0599907	0.0464595	0.0303577	0.0375469	2.16686	0.000227791	0.0170853	0.521832	-0.938344
334	N,N-Dimethylsphingosine	HMDB0013645	C13914	Organic nitrogen compounds	Organonitrogen compounds	Amines	0.0353311	0.0598858	0.0484464	0.0626304	0.0729722	0.10192	0.0519859	0.0522018	0.0929919	0.0642629	0.0363638	0.0371996	0.0466182	0.0418673	0.0284371	0.0450021	0.0310044	0.0513229	0.0313226	0.0387931	1.9312	0.00756786	0.119074	0.603663	-0.728185
355	Sterebin E	HMDB0035379		Lipids and lipid-like molecules	Prenol lipids	Diterpenoids	0.059602	0.0178872	0.0611707	0.0759161	0.0657318	0.0456476	0.077775	0.0992219	0.097093	0.0666717	0.0134323	0.0335975	0.0167682	0.0274633	0.0170932	0.0511822	0.00594053	0.0580352	0.0151685	0.0265201	1.99449	0.00129121	0.03862	0.397771	-1.32999
358	PS(16:0/22:4(7Z,10Z,13Z,16Z))	HMDB0112352		Lipids and lipid-like molecules	Glycerophospholipids	Glycerophosphoserines	0.0096468	0.0470021	0.0393475	0.0278222	0.0332558	0.0406035	0.0462931	0.00750659	0.031557	0.0314483	0.0173262	0.0136321	0.0174228	0.0135119	0.0104093	0.00873347	0.00889054	0.0127814	0.0127906	0.0128331	1.76045	0.00461763	0.0883782	0.408071	-1.29311
361	Histamine	HMDB0000870	C00388	Organic nitrogen compounds	Organonitrogen compounds	Amines	1.06973	0.738876	0.539033	1.27067	3.4066	1.4699	1.61624	0.571935	1.16096	1.31599	0.609622	0.627296	0.736487	0.87402	0.491078	0.619545	0.566395	0.562317	0.532198	0.624329	1.68621	0.0447145	0.336495	0.474416	-1.07578
373	PE(P-18:1(11Z)/16:0)	HMDB0011404		Lipids and lipid-like molecules	Glycerophospholipids	Glycerophosphoethanolamines	0.102935	0.0943276	0.151495	0.100466	0.212864	0.130109	0.130155	0.137903	0.247944	0.145355	0.169118	0.101914	0.080063	0.106106	0.0881285	0.121361	0.0957432	0.0917426	0.0709498	0.102792	1.30995	0.0489681	0.355356	0.707175	-0.499862
374	Phenylacetic acid	HMDB0000209	C07086	Benzenoids	Benzene and substituted derivatives		0.0108535	0.0145536	0.010997	0.00947367	0.00923726	0.00971045	0.011071	0.0104054	0.0109185	0.0108023	0.00962429	0.00985518	0.00909405	0.0110008	0.00808906	0.00854946	0.00962141	0.00850294	0.0104393	0.00941961	1.4215	0.0384343	0.312471	0.872003	-0.197595
380	Biotin sulfone	HMDB0004818		Organoheterocyclic compounds	Thienoimidazolidines		0.161308	0.250563	0.309968	0.415911	0.596946	0.686524	0.441692	0.219577	1.18572	0.474245	0.137683	0.118573	0.186708	0.0655387	0.0800249	0.105301	0.115293	0.147692	0.0519004	0.112079	2.18201	0.00911456	0.134462	0.236332	-2.08111
405	1-Aminocyclopropanecarboxylic acid	HMDB0036458		Organic acids and derivatives	Carboxylic acids and derivatives	Amino acids, peptides, and analogues	0.0730895	0.0737769	0.0682602	0.104438	0.0897524	0.0720081	0.0791998	0.112004	0.119202	0.08797	0.101442	0.0474175	0.098692	0.0636813	0.0553229	0.0733005	0.0618991	0.0519195	0.0447033	0.0664865	1.41711	0.0377804	0.30984	0.755786	-0.403951
406	Heliannone B	HMDB0031421		Phenylpropanoids and polyketides	Flavonoids	O-methylated flavonoids	0.103421	0.0953329	0.0562688	0.396934	0.0186608	0.336248	0.00965256	0.163289	0.0140051	0.132646	0.00505996	0.00278833	0.00260839	0.0340696	0.00684963	0.0149633	0.031528	0.00685384	0.00475555	0.0121641	2.03069	0.0350412	0.297582	0.0917033	-3.44688
416	L-Carnitine	HMDB0000062	C00318	Organic nitrogen compounds	Organonitrogen compounds	Quaternary ammonium salts	0.348746	0.405671	0.413178	0.430984	0.302138	0.198907	6.70311e-05	0.273509	0.000113358	0.263702	7.17558e-05	6.55904e-05	9.04573e-05	0.19673	5.62622e-05	0.0903486	6.15201e-05	5.7556e-05	5.77203e-05	0.0319488	1.96885	0.00284359	0.066122	0.121155	-3.04507
421	Prostaglandin E2	HMDB0001220	C00584	Lipids and lipid-like molecules	Fatty Acyls	Eicosanoids	0.00881203	0.00694595	0.00623638	0.00823754	0.00909907	0.0077772	0.0148728	0.00703682	0.0166817	0.00952217	0.00986478	0.0286446	0.0190968	0.0262101	0.0223673	0.0259314	0.00619402	0.04865	0.00935573	0.0218128	1.50727	0.022688	0.232582	2.29073	1.19581
431	1-Isothiocyanato-7-(methylthio)heptane	HMDB0038440		Organosulfur compounds	Isothiocyanates		0.0815051	0.136814	0.126251	0.108921	0.0704773	0.0730435	0.0173808	0.075537	0.000113358	0.0766714	7.17558e-05	6.55904e-05	0.0282234	7.33092e-05	5.62622e-05	7.06176e-05	6.15201e-05	5.7556e-05	5.77203e-05	0.00319308	2.45281	0.00116378	0.0369628	0.0416464	-4.58567
456	Uridine	HMDB0000296	C00299	Nucleosides, nucleotides, and analogues	Pyrimidine nucleosides		0.039517	0.0295743	0.0369799	0.0355987	0.0264935	0.027383	0.0258455	0.0264743	0.0187427	0.0296232	0.0108832	0.0144761	0.0331171	0.0109398	0.0125618	0.0151817	0.00948383	0.0187394	0.00714814	0.0147257	2.3702	0.000430201	0.0227069	0.497099	-1.00839
469	(3beta,5alpha,6beta,9alpha,22E,24R)-23-Methylergosta-7,22-diene-3,5,6,9-tetrol	HMDB0033634					0.00992249	0.00771246	0.0114829	0.0128428	0.0165344	0.0055264	0.010253	0.00630444	0.0102664	0.0100939	0.00114223	0.00551746	0.0102876	0.00472632	0.00247615	0.00464933	0.000261102	0.0104148	5.77203e-05	0.00439253	1.80424	0.00448926	0.0867923	0.435166	-1.20036
471	cis-5-Tetradecenoylcarnitine	HMDB0002014		Lipids and lipid-like molecules	Fatty Acyls	Fatty acid esters	0.238329	0.182783	0.328844	0.256387	0.253447	0.227983	0.302354	0.306257	0.384193	0.27562	0.138495	0.160074	0.174864	0.227987	0.109424	0.168889	0.106406	0.178135	0.120666	0.153882	2.29024	0.0001173	0.0115287	0.558314	-0.840851
475	5,7-Dihydroxy-4'-methoxy-8-methylflavanone	HMDB0041321		Phenylpropanoids and polyketides	Flavonoids	O-methylated flavonoids	0.217605	0.233706	0.250913	0.306149	0.265752	0.311038	0.269061	0.253963	0.323379	0.270174	0.332811	0.284608	0.306447	0.334944	0.283928	0.337955	0.269576	0.278771	0.2987	0.303082	1.43569	0.0428463	0.330063	1.1218	0.165822
481	PI(16:0/16:0)	HMDB0009778	C00626	Lipids and lipid-like molecules	Glycerophospholipids	Glycerophosphoinositols	0.00633251	0.00386322	0.00638528	0.00601042	0.00620789	0.00428375	0.00762163	0.00646783	0.0022044	0.00548633	0.00402157	0.00340534	0.00216974	0.00219763	0.00303923	0.00396724	0.00409401	0.00418614	0.00367736	0.00341759	1.69876	0.00636195	0.107124	0.622928	-0.682863
483	1-Acetoxy-2-hydroxy-16-heptadecyn-4-one	HMDB0031007		Lipids and lipid-like molecules	Fatty Acyls	Fatty alcohols	0.0587617	0.0245122	0.0735316	0.132349	0.0569699	0.0484397	0.0609396	0.0921401	0.0635864	0.0679145	0.0316004	0.0452775	0.0373041	0.04799	0.0298204	0.064333	0.0184573	0.0573423	0.0271348	0.0399178	1.69309	0.0241386	0.240818	0.587766	-0.766687
507	Ethiin	HMDB0037057		Organic acids and derivatives	Carboxylic acids and derivatives	Amino acids, peptides, and analogues	0.0799328	0.0508505	0.0765099	0.0909322	0.0889645	0.105233	0.0848453	0.0575229	0.112167	0.0829953	0.0468062	0.0562502	0.0579311	0.0570855	0.04496	0.0515391	0.00268284	0.0504907	0.0133071	0.0423392	1.78791	0.000547649	0.0250403	0.510139	-0.971036
510	Seryltryptophan	HMDB0029050		Organic acids and derivatives	Carboxylic acids and derivatives	Amino acids, peptides, and analogues	0.0274465	0.0752919	0.0683142	0.0814154	0.0491472	0.0362137	0.0244002	0.0661789	0.0477287	0.0529041	0.039989	0.035278	0.0190572	0.0167043	0.0167997	0.0319847	0.0220487	0.0319653	0.0220649	0.0262102	2.04504	0.00491112	0.0916583	0.495429	-1.01325
