# Supplementary material for: Metabolomics reveals changes in soil metabolic profiles during vegetation succession in karst area
Source: Front Microbiol. 2024 Jun 26;15:1337672. doi: 10.3389/fmicb.2024.1337672 (PMC11233535; doi:10.3389/fmicb.2024.1337672)
Supplement: Supplementary file 4 [file Table_3.XLSX]

## Sheet: module-select-class
ID	module	MS2.name	HMDB	KEGG.COMPOUND.ID	Super.Class	Class
5	turquoise	Triethyl citrate	HMDB0034263		Organic acids and derivatives	Carboxylic acids and derivatives
7	turquoise	Trimethylamine N-oxide	HMDB0000925	C01104	Organic nitrogen compounds	Organonitrogen compounds
8	turquoise	Eicosadienoic acid	HMDB0005060	C16525	Lipids and lipid-like molecules	Fatty Acyls
9	green	Cyclomorusin	HMDB0030687	C17867	Phenylpropanoids and polyketides	Flavonoids
10	turquoise	Cinnamyl formate	HMDB0040577		Benzenoids	Benzene and substituted derivatives
22	turquoise	(R)-N-Methylsalsolinol	HMDB0003626		Organoheterocyclic compounds	Tetrahydroisoquinolines
24	turquoise	N,N-Dimethylformamide	HMDB0001888	C03134	Organic acids and derivatives	Carboxylic acids and derivatives
26	turquoise	Safrole	HMDB0033591	C10490	Organoheterocyclic compounds	Benzodioxoles
43	turquoise	Anofinic acid	HMDB0033303		Organoheterocyclic compounds	Benzopyrans
54	turquoise	Di-2-furanylmethane	HMDB0032947		Organoheterocyclic compounds	Heteroaromatic compounds
61	blue	4-Amino-2-methylenebutanoic acid	HMDB0030409		Organic acids and derivatives	Carboxylic acids and derivatives
62	brown	Galanal A	HMDB0035311		Organic oxygen compounds	Organooxygen compounds
68	blue	Sucrose	HMDB0000258	C00089	Organic oxygen compounds	Organooxygen compounds
70	brown	bicyclo-PGE2	HMDB0060054		Lipids and lipid-like molecules	Fatty Acyls
71	blue	13-L-Hydroperoxylinoleic acid	HMDB0003871	C04717	Lipids and lipid-like molecules	Fatty Acyls
72	blue	Sorbitol	HMDB0000247	C00794	Organic oxygen compounds	Organooxygen compounds
77	blue	Artonol C	HMDB0030489		Organoheterocyclic compounds	Benzopyrans
84	yellow	Octadecanamide	HMDB0034146	C13846	Organic acids and derivatives	Carboximidic acids and derivatives
87	turquoise	(4-Hydroxybenzoyl)choline	HMDB0029559		Benzenoids	Benzene and substituted derivatives
89	turquoise	Ethylphosphate	HMDB0012228		Organic acids and derivatives	Organic phosphoric acids and derivatives
93	blue	Kojibiose	HMDB0011742	C19632	Lipids and lipid-like molecules	Fatty Acyls
96	blue	2-Hydroxyadipic acid	HMDB0000321	C02360	Lipids and lipid-like molecules	Fatty Acyls
97	turquoise	Dioscorine	HMDB0030305	C10142	Organoheterocyclic compounds	Azaspirodecane derivatives
98	green	4'-O-Methylkanzonol W	HMDB0032602		Phenylpropanoids and polyketides	Isoflavonoids
100	turquoise	Ganoderic acid B	HMDB0035719		Lipids and lipid-like molecules	Prenol lipids
104	blue	Cyclomulberrin	HMDB0030688		Phenylpropanoids and polyketides	Flavonoids
105	blue	9,10-DHOME	HMDB0004704	C14828	Lipids and lipid-like molecules	Fatty Acyls
110	turquoise	Isopropyl formate	HMDB0040579		Organic acids and derivatives	Carboxylic acids and derivatives
117	yellow	o-Vinylanisole	HMDB0036441		Benzenoids	Phenol ethers
131	blue	Bifurcose	HMDB0038490		Organic oxygen compounds	Organooxygen compounds
137	green	Artonin T	HMDB0029905		Organic oxygen compounds	Organooxygen compounds
139	turquoise	Octanoylglucuronide	HMDB0010347	C03033	Organic oxygen compounds	Organooxygen compounds
144	green	Glyurallin B	HMDB0031927		Phenylpropanoids and polyketides	Isoflavonoids
145	turquoise	trans-Resveratrol 3,4'-disulfate	HMDB0041780		Phenylpropanoids and polyketides	Stilbenes
151	green	Capsidiol	HMDB0002352	C09627	Lipids and lipid-like molecules	Prenol lipids
153	turquoise	xi-2,3-Dihydro-3,5-dihydroxy-6-methyl-4H-pyran-4-one	HMDB0036380		Organoheterocyclic compounds	Pyrans
154	blue	Isocycloheterophyllin	HMDB0029471		Phenylpropanoids and polyketides	Cinnamic acids and derivatives
155	turquoise	3-Methylbutyrolactone	HMDB0002167		Organoheterocyclic compounds	Lactones
156	turquoise	2,4-Dimethyl-1,3-dioxolane	HMDB0032230		Organoheterocyclic compounds	Dioxolanes
159	turquoise	O-Methylcorypalline	HMDB0029370		Organoheterocyclic compounds	Tetrahydroisoquinolines
161	green	Cycloartomunoxanthone	HMDB0029999		Organoheterocyclic compounds	Benzopyrans
178	brown	all-trans-Retinoic acid	HMDB0001852	C00777	Lipids and lipid-like molecules	Prenol lipids
194	turquoise	Isopropyl propionate	HMDB0030056		Organic acids and derivatives	Carboxylic acids and derivatives
195	blue	Maltotriose	HMDB0001262	C01835	Organic oxygen compounds	Organooxygen compounds
196	brown	Carnosic acid	HMDB0002358		Lipids and lipid-like molecules	Prenol lipids
200	turquoise	Dimethyl dialkyl ammonium chloride	HMDB0032229		Organic nitrogen compounds	Organonitrogen compounds
201	green	Thermophillin	HMDB0034335	C01692	Organic oxygen compounds	Organooxygen compounds
203	blue	Dimethyl fumarate	HMDB0031257		Lipids and lipid-like molecules	Fatty Acyls
207	turquoise	Octadecylamine	HMDB0029586		Organic nitrogen compounds	Organonitrogen compounds
210	blue	4-Hydroxy-2-butenoic acid gamma-lactone	HMDB0032330	C17601	Organoheterocyclic compounds	Dihydrofurans
225	brown	5-HEPE	HMDB0005081		Lipids and lipid-like molecules	Fatty Acyls
230	turquoise	7-Hydroxyaustrobailignan 5	HMDB0038930		Lignans, neolignans and related compounds	Dibenzylbutane lignans
233	yellow	Ethyl (Z,Z)-5,8-tetradecadienoate	HMDB0039131		Lipids and lipid-like molecules	Fatty Acyls
237	green	Rubraflavone B	HMDB0030629		Phenylpropanoids and polyketides	Flavonoids
241	yellow	13-OxoODE	HMDB0004668	C14765	Lipids and lipid-like molecules	Fatty Acyls
253	yellow	2,5-Diisopropyl-3-methylphenol	HMDB0029822		Lipids and lipid-like molecules	Prenol lipids
256	blue	Hexamethylquercetagetin	HMDB0029308		Phenylpropanoids and polyketides	Flavonoids
259	turquoise	2-Pyrrolidinone	HMDB0002039	C11118	Organoheterocyclic compounds	Pyrrolidines
264	blue	Maltotetraose	HMDB0001296	C02052	Organic oxygen compounds	Organooxygen compounds
270	blue	9-HODE	HMDB0010223		Lipids and lipid-like molecules	Fatty Acyls
281	turquoise	Fumonisin AK1	HMDB0033397		Organic acids and derivatives	Carboxylic acids and derivatives
288	turquoise	2-Acetylpyrrolidine	HMDB0037293		Organoheterocyclic compounds	Pyrrolidines
290	brown	12-HPETE	-		Others	Others
292	turquoise	(R)-(E)-Sulforaphene	HMDB0031573		Organosulfur compounds	Sulfoxides
301	turquoise	(2R*,3R*)-1,2,3-Butanetriol	HMDB0034778		Organic oxygen compounds	Organooxygen compounds
305	turquoise	Palmitic acid	HMDB0000220	C00249	Lipids and lipid-like molecules	Fatty Acyls
312	green	Solavetivone	HMDB0035657		Lipids and lipid-like molecules	Prenol lipids
313	blue	Methyl 2-furoate	HMDB0029750		Organoheterocyclic compounds	Furans
324	blue	Artonin D	HMDB0035961		Phenylpropanoids and polyketides	Linear 1,3-diarylpropanoids
327	blue	Ricinoleic acid	HMDB0034297	C08365	Lipids and lipid-like molecules	Fatty Acyls
328	yellow	Capsiamide	HMDB0040940		Organic acids and derivatives	Carboxylic acids and derivatives
331	green	alpha-Ionol O-[arabinosyl-(1->6)-glucoside]	HMDB0038732		Lipids and lipid-like molecules	Fatty Acyls
332	blue	Maltopentaose	HMDB0012254		Organic oxygen compounds	Organooxygen compounds
333	turquoise	N-a-Acetylcitrulline	HMDB0000856	C15532	Organic acids and derivatives	Carboxylic acids and derivatives
344	turquoise	Glucosylsphingosine	HMDB0000596	C03108	Lipids and lipid-like molecules	Sphingolipids
348	turquoise	Agrocybenine	HMDB0041445		Organoheterocyclic compounds	Pyrrolopyridines
351	turquoise	2,5-Dihydro-2,4-dimethyloxazole	HMDB0040518		Organoheterocyclic compounds	Azolines
352	turquoise	Macaridine	HMDB0039455		Organoheterocyclic compounds	Pyridines and derivatives
354	brown	11(R)-HETE	HMDB0004682	C14780	Lipids and lipid-like molecules	Fatty Acyls
364	blue	Rubraflavone D	HMDB0030631		Phenylpropanoids and polyketides	Flavonoids
369	turquoise	3,4-Dimethoxyphenylethylamine	HMDB0041806		Benzenoids	Benzene and substituted derivatives
371	turquoise	Isopropyl beta-D-glucoside	HMDB0032705		Organic oxygen compounds	Organooxygen compounds
376	blue	Desmethylxanthohumol	HMDB0030610	C16416	Phenylpropanoids and polyketides	Linear 1,3-diarylpropanoids
377	brown	2-Methoxyestradiol-3-methylether	HMDB0000344		Lipids and lipid-like molecules	Fatty Acyls
386	turquoise	Nevskin	HMDB0030162		Phenylpropanoids and polyketides	Coumarins and derivatives
389	blue	Rubraflavone C	HMDB0030630		Phenylpropanoids and polyketides	Flavonoids
391	turquoise	1-(3-Aminopropyl)-4-aminobutanal	HMDB0012135		Organic oxygen compounds	Organooxygen compounds
395	turquoise	Ovalicin	HMDB0038120		Organic oxygen compounds	Organooxygen compounds
404	yellow	Linoleamide	HMDB0062656		Lipids and lipid-like molecules	Fatty Acyls
409	brown	5-KETE	HMDB0010217	C14732	Lipids and lipid-like molecules	Fatty Acyls
414	yellow	1,2-Dimethyl-4-(6-methyl-4-heptenyl)-1,3-cyclohexadiene	HMDB0037740		Hydrocarbons	Unsaturated hydrocarbons
416	blue	L-Carnitine	HMDB0000062	C00318	Organic nitrogen compounds	Organonitrogen compounds
424	yellow	1-(2,6,6-Trimethyl-2-cyclohexen-1-yl)-1-penten-3-one	HMDB0035245		Lipids and lipid-like molecules	Prenol lipids
431	blue	1-Isothiocyanato-7-(methylthio)heptane	HMDB0038440		Organosulfur compounds	Isothiocyanates
439	yellow	(-)-Gossypol	HMDB0040723		Lipids and lipid-like molecules	Prenol lipids
442	turquoise	Epinephrine	HMDB0000068	C00788	Benzenoids	Phenols
445	turquoise	Lithocholic acid glycine conjugate	HMDB0000698	C15557	Lipids and lipid-like molecules	Steroids and steroid derivatives
448	brown	5,15-DiHETE	HMDB0010216		Lipids and lipid-like molecules	Fatty Acyls
454	brown	Estriol	HMDB0000153	C05141	Lipids and lipid-like molecules	Steroids and steroid derivatives
456	blue	Uridine	HMDB0000296	C00299	Nucleosides, nucleotides, and analogues	Pyrimidine nucleosides
457	turquoise	2-(3-Phenylpropyl)pyridine	HMDB0036173		Organoheterocyclic compounds	Pyridines and derivatives
466	turquoise	(4E)-1,7-bis(4-hydroxyphenyl)hept-4-en-3-one	HMDB0138206		Phenylpropanoids and polyketides	Diarylheptanoids
470	yellow	(Â±)-(Z)-2-(5-Tetradecenyl)cyclobutanone	-		Others	Others
472	turquoise	Armillaramide	HMDB0037105		Lipids and lipid-like molecules	Sphingolipids
485	turquoise	Cuscohygrine	HMDB0030290	C06521	Alkaloids and derivatives
488	blue	Dimethylmalonic acid	HMDB0002001		Organic acids and derivatives	Carboxylic acids and derivatives
494	turquoise	5,6-DHET	HMDB0002343	C14772	Lipids and lipid-like molecules	Fatty Acyls
496	turquoise	1-Hydroxy-3,5-dimethoxy-2,4-diprenylxanthone	HMDB0041275		Organoheterocyclic compounds	Benzopyrans
497	turquoise	Suberylglycine	HMDB0000953		Organic acids and derivatives	Carboxylic acids and derivatives
506	blue	Dihydrouracil	HMDB0000076	C00429	Organoheterocyclic compounds	Diazines
