# Supplementary material for: Metabolomics reveals changes in soil metabolic profiles during vegetation succession in karst area
Source: Front Microbiol. 2024 Jun 26;15:1337672. doi: 10.3389/fmicb.2024.1337672 (PMC11233535; doi:10.3389/fmicb.2024.1337672)
Supplement: Supplementary file 5 [file Table_4.XLSX]

## Sheet: Sheet 1
GL	BW	SF	PF	cluster	Metabolites
0.941666	0.199318	0.272898	-1.41388	5	S-Acetyl dihydroasparagusic acid
-1.30392	0.415954	1.04918	-0.161215	1	3-Hydroxycapric acid
-0.58877	1.48687	-0.308919	-0.589182	6	Eicosapentaenoic acid
0.00262911	1.11955	0.186221	-1.3084	3	Adenosine
-0.112883	0.151381	1.19804	-1.23654	8	(R)-N-Methylsalsolinol
-0.483773	1.02294	0.617601	-1.15677	3	Daidzin
-0.383878	1.23073	0.276344	-1.1232	3	N,N-Dimethylformamide
-0.547081	-0.129332	-0.769767	1.44618	2	Methylparaben
-0.917899	-0.192194	1.42233	-0.312239	1	2-Pyrrolidineacetic acid
1.25155	-0.443246	0.27057	-1.07887	7	Dihydro-4-mercapto-3(2H)-furanone
-1.33966	0.368875	1.03222	-0.0614375	1	Vanillin
1.38495	-0.929785	0.0109715	-0.46614	7	Pyrrolidine
-0.983338	1.39326	-0.142266	-0.267654	6	L-Glutamic acid
0.99865	-0.683998	0.704457	-1.01911	7	L-Phenylalanine
-1.1998	-0.329877	1.14013	0.389547	9	Prostaglandin D2
-0.756674	-0.906451	1.16533	0.497797	9	N-Acetyl-2,6-diethylaniline
-0.704883	1.27996	0.303855	-0.87893	3	4-Amino-2-methylenebutanoic acid
-0.384123	1.3854	-0.0359648	-0.965311	3	Saringosterol 3-glucoside
-0.143272	-1.34451	0.563594	0.924189	9	8,15-DiHETE
1.02119	0.694117	-0.903657	-0.81165	5	16-Hydroxy hexadecanoic acid
-0.241795	1.14835	0.32515	-1.23171	3	Sucrose
-0.508542	1.49813	-0.434098	-0.555486	6	13-L-Hydroperoxylinoleic acid
-0.743058	1.47514	-0.409914	-0.322169	6	Sorbitol
1.32948	-0.922211	-0.590335	0.183066	7	Docosapentaenoic acid (22n-3)
-0.749988	0.0383221	1.40054	-0.688871	1	L-trans-5-Hydroxy-2-piperidinecarboxylic acid
-0.96173	0.488971	1.16488	-0.692123	1	Mammeigin
0.387453	-1.21054	-0.311561	1.13464	4	LysoPE(18:1(9Z)/0:0)
1.41965	-0.720546	-0.0170954	-0.682004	7	Daidzein
-0.240061	1.11025	0.380716	-1.25091	3	Kojibiose
0.578649	0.996899	-0.323995	-1.25155	5	Arachidic acid
-0.769799	0.541987	1.1356	-0.907787	1	3',4',5',7,8-Pentamethoxyflavan
1.11877	-0.217422	0.353964	-1.25531	5	Thymine
-0.398428	1.49611	-0.533632	-0.564049	6	Sakuranetin
0.63456	0.443731	0.414552	-1.49284	5	1-Kestose
0.715608	-1.29362	0.857957	-0.279948	7	Arachidonic acid
-0.426053	-0.834387	-0.184617	1.44506	2	LysoPC(18:1(9Z))
-0.00690694	1.00962	0.358267	-1.36098	3	Protoanemonin
-0.382174	1.35283	0.0403687	-1.01102	3	Bifurcose
0.157014	0.736629	0.5615	-1.45514	3	(S)-10-Hydroxycamptothecin
0.412283	-1.02966	-0.579915	1.1973	4	Docosahexaenoic acid
-0.88393	-0.744269	0.402267	1.22593	2	Pinocembrin
-1.40318	0.698213	-0.0316231	0.736594	2	Capsidiol
-0.0448204	1.40778	-0.472541	-0.89042	6	2,5-Diisopropyl-4-methylphenol
-0.376469	-0.179957	1.43387	-0.877442	8	PE(18:2(9Z,12Z)/15:0)
-0.732179	-0.717252	1.39518	0.0542531	9	5,7-Dihydroxy-4'-methoxy-8-methylisoflavanone
-0.999322	1.38643	-0.239637	-0.147468	6	1,4,9-Cadinatriene
-0.0134144	-1.39179	0.896802	0.508406	9	2-acetyl-1-alkyl-sn-glycero-3-phosphocholine
-0.900467	1.38399	0.0382611	-0.521786	6	(9S,10E,12Z,15Z)-9-Hydroxy-10,12,15-octadecatrienoic acid
-0.250662	1.20267	-1.19628	0.244272	6	Lauroyl diethanolamide
-1.35694	0.147391	0.154509	1.05504	2	Kanzonol Z
-0.728176	1.32916	0.210641	-0.811622	3	Isobutyryl-L-carnitine
1.26992	-0.360885	-1.10409	0.195056	7	Hypogeic acid
0.608681	-0.175092	-1.33591	0.902323	4	Prostaglandin D1
-0.250884	1.12207	0.37018	-1.24136	3	Maltotriose
-0.893003	-0.58038	0.112081	1.3613	2	Thermophillin
0.609263	-1.3751	-0.0885911	0.854429	4	LysoPE(15:0/0:0)
-0.600821	1.15116	0.487199	-1.03754	3	Dimethyl fumarate
1.44795	-0.394511	-0.216122	-0.837315	7	Piperidine
-0.999034	0.80647	0.912675	-0.720111	1	Ursolic acid
-0.358585	1.27062	0.192458	-1.10449	3	4-Hydroxy-2-butenoic acid gamma-lactone
-0.915712	0.747258	0.975543	-0.807089	1	Glabracin A
-0.413225	1.44284	-0.844507	-0.185109	6	Perillic acid
-0.52269	1.49901	-0.448304	-0.528013	6	5-HEPE
0.09235	1.13077	0.0830015	-1.30612	3	Stachyose
-0.492707	1.47295	-0.258571	-0.72167	6	N-Desmethylvenlafaxine
-0.432251	-0.755018	-0.283379	1.47065	2	1-hexadecyl-glycero-3-phosphate
-1.11192	0.523428	1.10557	-0.517085	1	Glycerol 1-propanoate diacetate
0.189272	0.235289	0.974878	-1.39944	8	Colupox b
-0.905123	1.41764	-0.115365	-0.397155	6	Phytocassane D
-0.134899	1.40561	-0.320165	-0.95055	6	Stigmasterol
-1.48218	0.707507	0.351906	0.422769	1	N-Oleoylethanolamine
-0.13607	1.1205	0.295637	-1.28007	3	Hexamethylquercetagetin
1.49852	-0.524768	-0.437026	-0.536724	7	Cycloartenol
-0.014575	-0.870747	-0.519028	1.40435	4	beta,2-Dihydroxy-4,6-dimethoxy-3-methylchalcone
-1.0891	1.33268	-0.0579752	-0.185604	6	Norambreinolide
-0.423558	1.31786	0.137639	-1.03194	3	Maltotetraose
-1.3362	-0.196605	0.790455	0.742353	9	Palmitoyl Serinol
-0.5802	0.0591291	1.38395	-0.862878	8	2'-O-Methylphaseollinisoflavan
-0.54057	1.49767	-0.420477	-0.536624	6	9-HODE
0.836153	-1.4153	0.0345458	0.544598	4	LysoPC(16:1(9Z)/0:0)
1.109	0.0893827	0.123333	-1.32171	5	Alpha-Hydroxyisobutyric acid
0.517293	-1.49522	0.585236	0.392696	4	LysoPC(15:0)
-0.413322	1.21851	-1.11682	0.311623	6	Myristic acid
-0.0183381	1.41223	-0.566928	-0.826963	6	Xanthurenic acid
1.18298	-1.26265	0.000489381	0.0791729	7	Adenine
-0.881637	0.855255	0.876588	-0.850206	1	Soyasapogenol E
0.458752	-0.836691	1.19348	-0.815539	8	Succinic acid semialdehyde
1.24768	-0.387891	0.249519	-1.10931	7	Histidinyl-Asparagine
-0.350909	1.47701	-0.388034	-0.738065	6	13S-hydroxyoctadecadienoic acid
-0.64628	-0.276343	-0.558575	1.4812	2	Solavetivone
-0.464256	1.29529	0.201476	-1.03251	3	Methyl 2-furoate
0.253977	-1.29448	-0.079111	1.11962	4	LysoPE(0:0/18:4(6Z,9Z,12Z,15Z))
-0.652161	1.48552	-0.314999	-0.518359	6	Resolvin D1
0.560312	0.834524	0.0156158	-1.41045	5	3-Hydroxy-8'-apo-epsilon-caroten-8'-al
0.194991	-0.253918	1.23274	-1.17382	8	(3E,6Z)-Nonadien-1-yl acetate
0.386791	-0.136764	1.05829	-1.30832	8	11-Hydroxyandrosterone
-0.468309	1.48686	-0.349265	-0.669287	6	Ricinoleic acid
-0.224125	1.28248	0.0811225	-1.13948	3	Maltopentaose
1.00003	0.0874733	0.293197	-1.3807	5	N,N-Dimethylsphingosine
0.244862	-1.25093	-0.156182	1.16225	4	LysoPE(16:1(9Z)/0:0)
-0.592767	1.49644	-0.429734	-0.47394	6	PC(20:5(5Z,8Z,11Z,14Z,17Z)/18:4(6Z,9Z,12Z,15Z))
-0.510936	1.49947	-0.463302	-0.525236	6	Cortexolone
-0.514955	1.49956	-0.465716	-0.51889	6	11(R)-HETE
0.100338	-0.905196	1.36333	-0.55847	8	Sterebin E
-1.40528	0.0663607	0.918879	0.420044	1	Fumitremorgin B
-0.769753	1.28314	0.304229	-0.817611	3	PS(16:0/22:4(7Z,10Z,13Z,16Z))
-0.194339	1.46604	-0.58923	-0.682471	6	4-Pyridoxic acid
-0.653175	1.49081	-0.423461	-0.414171	6	Petroselinic acid
-0.0715825	0.0914651	1.21201	-1.23189	8	Histamine
0.0922339	0.47683	0.856128	-1.42519	8	PE(P-18:1(11Z)/16:0)
-0.0468304	0.655904	0.786819	-1.39589	3	Phenylacetic acid
-0.5434	1.49903	-0.500216	-0.455417	6	Desmethylxanthohumol
0.392851	1.08649	-0.205361	-1.27398	5	2-(Methoxycarbonyl)-5-methyl-2,4-bis(3-methyl-2-butenyl)-6-(2-methyl-1-oxopropyl)-5-(4-methyl-3-pentenyl)cyclohexanone
-0.561299	0.0420415	1.38842	-0.869167	8	Biotin sulfone
-0.41218	-1.08844	1.25996	0.240657	9	Rotenone
0.0868108	1.31245	-1.08105	-0.318214	6	(3S,6E,10E)-1,6,10,14-Phytatetraen-3-ol
-0.317006	1.31726	0.0760985	-1.07635	3	(3beta,22E,24R)-3-Hydroxyergosta-5,8,22-trien-7-one
1.06863	0.163582	0.116047	-1.34826	5	1-Aminocyclopropanecarboxylic acid
-0.904382	0.840471	0.890344	-0.826432	1	Heliannone B
-0.780968	-0.700802	1.37379	0.107978	9	5,7-dihydroxy-2-(4-hydroxyphenyl)-6,8-dimethyl-3,4-dihydro-2H-1-benzopyran-4-one
0.0207087	1.39814	-0.57118	-0.847666	6	PE(18:4(6Z,9Z,12Z,15Z)/18:3(6Z,9Z,12Z))
-0.632027	1.49285	-0.457143	-0.403681	6	1,2-Dimethyl-4-(6-methyl-4-heptenyl)-1,3-cyclohexadiene
-0.66961	1.45434	-0.13877	-0.645959	6	L-Carnitine
0.416799	-1.08806	-0.50613	1.17739	4	Prostaglandin E2
-0.416944	0.518751	1.07867	-1.18048	8	25-Hydroxycholesterol
-0.775205	-0.831945	1.25935	0.347804	9	Xanthohumol C
-0.399909	1.39461	-0.0498987	-0.944801	3	1-Isothiocyanato-7-(methylthio)heptane
-0.585858	1.49687	-0.431163	-0.479848	6	Ganoderol A
-1.04563	1.22981	-0.526407	0.342235	6	Albanin C
-0.335337	1.14944	0.378751	-1.19285	3	(-)-Gossypol
1.0786	-1.22156	-0.337295	0.480259	4	Avocadyne
0.367461	-1.37807	0.0282229	0.98239	4	15-Methylpalmitate
-1.29869	1.09785	0.310123	-0.109287	1	Harderoporphyrin
0.779466	-1.24028	-0.381131	0.841947	4	(3alpha,5alpha,7alpha)-14-Methylergosta-9(11),24(28)-dien-3,7-diol
-0.172969	1.10375	0.346599	-1.27738	3	Uridine
1.18335	-1.05388	0.425487	-0.554955	7	29-Norcycloartane-3,24-dione
0.0824753	1.29303	-0.254599	-1.12091	3	Dexamethasone
-0.126983	-1.34833	0.934666	0.540643	9	Dihydroceramide
0.281137	1.02124	0.0664246	-1.3688	3	(3beta,5alpha,6beta,9alpha,22E,24R)-23-Methylergosta-7,22-diene-3,5,6,9-tetrol
1.45816	-0.654498	-0.154397	-0.64927	7	cis-5-Tetradecenoylcarnitine
-0.388068	1.12667	0.439175	-1.17777	3	Armillaramide
-0.852067	-0.863309	0.688246	1.02713	9	5-Aminopentanoic acid
-0.835067	0.114009	-0.64687	1.36793	2	5,7-Dihydroxy-4'-methoxy-8-methylflavanone
0.446044	-1.36279	-0.0533142	0.970057	4	LysoPC(20:4(5Z,8Z,11Z,14Z))
0.507817	-1.36079	-0.0866261	0.939604	4	LysoPE(0:0/20:4(5Z,8Z,11Z,14Z))
-1.06204	-0.0647312	-0.221819	1.34859	2	N-Ethylglycine
-0.40796	1.15217	0.41184	-1.15605	3	PI(16:0/16:0)
0.390421	-0.590342	1.21331	-1.01339	8	1-Acetoxy-2-hydroxy-16-heptadecyn-4-one
-0.72241	1.47514	-0.279459	-0.473273	6	Dimethylmalonic acid
1.31554	-1.08042	0.0753353	-0.310459	7	L-Valine
0.95712	0.769065	-0.827028	-0.899158	5	Medicagenic acid
1.49559	-0.418755	-0.474845	-0.601987	7	trans-3-Feruloylcorosolic acid
1.38735	-0.26859	-0.12504	-0.993721	7	Thromboxane B3
1.34369	-0.323434	0.023461	-1.04372	7	Ethiin
1.01005	-1.12753	-0.53354	0.651014	4	Adrenic acid
0.608544	0.572301	0.305387	-1.48623	5	Seryltryptophan
-0.681946	1.48416	-0.4734	-0.328812	6	Glycyrrhetinic acid
